# Supplementary material for: Male reproductive biology was reshaped during placental mammal diversification through epididymal secretome expansion
Source: EMBO Rep. 2026 Jun 3;27(13):3538–46. doi: 10.1038/s44319-026-00817-1 (PMC13354781; doi:10.1038/s44319-026-00817-1)
Supplement: Supplementary file 3 — Dataset EV1 [file 44319_2026_817_MOESM3_ESM.xlsx]

## Sheet: Legend
Dataset EV1. Evolutionary gene age and expression properties of human secretome genes
* From the hg38_ver95 release.
† Branch of origin within the vertebrate phylogeny according to Chen et al. (2025): euteleostomi and older (br0), tetrapoda (br1), amniota (br2), mammalia (br3), theria (br4), eutheria (br5), and primate (br6).
¦ According to Uhlen et al. (2019).
‡ 1, expressed; 0, nonexpressed. Across the following tissues: Testis_Epididymis_Prostate_Seminal Vesicle
§ 1, tissue-enriched (at least four-fold higher expression in a given tissue compared to any other body tissue); 0, non-tissue-enriched.
¶ According to Palmer et al. (2021).

## Sheet: Dataset EV1
Gene	Ensembl ID *	Gene Age †	Secretome ¦	Expression Pattern Across Male Reproductive Tissues ‡	Tissue-Enriched §	Tau Index ¶
A2M	ENSG00000175899	br0	blood			0.321001
ABHD15	ENSG00000168792	br0	blood			0.312306
ACE	ENSG00000159640	br0	blood	1_0_0_0	0	0.608002
ACE2	ENSG00000130234	br0	blood			0.806145
ADA2	ENSG00000093072	br0	blood			0.439995
ADAMTS13	ENSG00000160323	br0	blood			0.535543
ADGRE5	ENSG00000123146	br0	blood			0.386735
ADM2	ENSG00000128165	br0	blood			0.81598
AGGF1	ENSG00000164252	br0	blood			0.2169
AIMP1	ENSG00000164022	br0	blood			0.120238
ALKAL2	ENSG00000189292	br0	blood			0.563746
ANGPT2	ENSG00000091879	br0	blood			0.625333
ANGPT4	ENSG00000101280	br0	blood			0.741837
ANGPTL1	ENSG00000116194	br0	blood			0.400433
ANGPTL2	ENSG00000136859	br0	blood			0.338291
ANGPTL3	ENSG00000132855	br0	blood			0.980871
ANGPTL4	ENSG00000167772	br0	blood			0.384466
ANGPTL8	ENSG00000130173	br0	blood			0.888643
ANXA1	ENSG00000135046	br0	blood			0.390593
ANXA2	ENSG00000182718	br0	blood			0.251401
APOB	ENSG00000084674	br0	blood			0.953794
APOD	ENSG00000189058	br0	blood			0.410522
APOE	ENSG00000130203	br0	blood			0.380552
APP	ENSG00000142192	br0	blood			0.14801
ATRN	ENSG00000088812	br0	blood			0.182525
AVP	ENSG00000101200	br0	blood			0.968037
BDNF	ENSG00000176697	br0	blood			0.922964
BMP10	ENSG00000163217	br0	blood			0.997755
BMP2	ENSG00000125845	br0	blood			0.459347
BMP4	ENSG00000125378	br0	blood			0.374256
BMP6	ENSG00000153162	br0	blood			0.485255
BMP7	ENSG00000101144	br0	blood			0.692893
BMP8A	ENSG00000183682	br0	blood			0.883801
C17orf67	ENSG00000214226	br0	blood			0.468079
C1orf54	ENSG00000118292	br0	blood			0.351411
C1QBP	ENSG00000108561	br0	blood			0.100564
C1QTNF1	ENSG00000173918	br0	blood			0.399945
C1QTNF12	ENSG00000184163	br0	blood			0.685118
C1QTNF2	ENSG00000145861	br0	blood			0.645686
C1QTNF5	ENSG00000223953	br0	blood			0.844965
C1QTNF7	ENSG00000163145	br0	blood			0.575918
C1S	ENSG00000182326	br0	blood			0.233526
C3	ENSG00000125730	br0	blood			0.34762
C4A	ENSG00000244731	br0	blood			0.551968
C6	ENSG00000039537	br0	blood			0.783913
C6orf120	ENSG00000185127	br0	blood			0.167009
C7	ENSG00000112936	br0	blood			0.359075
C8A	ENSG00000157131	br0	blood			1
C8B	ENSG00000021852	br0	blood			0.992457
CALCB	ENSG00000175868	br0	blood			0.981333
CARTPT	ENSG00000164326	br0	blood			0.767744
CCDC126	ENSG00000169193	br0	blood	1_0_0_0	0	0.533434
CCDC134	ENSG00000100147	br0	blood			0.536286
CCDC3	ENSG00000151468	br0	blood			0.45507
CCK	ENSG00000187094	br0	blood			0.891856
CD74	ENSG00000019582	br0	blood			0.226873
CHSY1	ENSG00000131873	br0	blood			0.271341
CLCF1	ENSG00000175505	br0	blood			0.36065
CLEC3B	ENSG00000163815	br0	blood			0.304473
CLU	ENSG00000120885	br0	blood			0.209965
CNDP1	ENSG00000150656	br0	blood			0.976595
COLEC11	ENSG00000118004	br0	blood			0.661007
COLQ	ENSG00000206561	br0	blood			0.414386
COPA	ENSG00000122218	br0	blood			0.102469
CP	ENSG00000047457	br0	blood			0.651652
CPAMD8	ENSG00000160111	br0	blood	0_0_0_1	0	0.608137
CPB2	ENSG00000080618	br0	blood			0.985305
CPN1	ENSG00000120054	br0	blood			0.990832
CPQ	ENSG00000104324	br0	blood			0.34947
CREG1	ENSG00000143162	br0	blood			0.136212
CRH	ENSG00000147571	br0	blood			0.985116
CRHBP	ENSG00000145708	br0	blood			0.745528
CRISPLD2	ENSG00000103196	br0	blood			0.278807
CTSB	ENSG00000164733	br0	blood			0.252967
CTSD	ENSG00000117984	br0	blood			0.143355
CXCL14	ENSG00000145824	br0	blood			0.401566
CYB5D2	ENSG00000167740	br0	blood			0.274299
DNASE1L3	ENSG00000163687	br0	blood			0.689637
DPP4	ENSG00000197635	br0	blood	0_0_1_0	0	0.603031
EDIL3	ENSG00000164176	br0	blood			0.585531
EDN1	ENSG00000078401	br0	blood			0.45043
EDN2	ENSG00000127129	br0	blood			0.755582
EDN3	ENSG00000124205	br0	blood			0.761369
EFNA1	ENSG00000169242	br0	blood			0.342826
EGFR	ENSG00000146648	br0	blood			0.36176
ENPP2	ENSG00000136960	br0	blood			0.371434
ENTPD5	ENSG00000187097	br0	blood			0.404718
ENTPD6	ENSG00000197586	br0	blood			0.187246
ERAP1	ENSG00000164307	br0	blood			0.200472
ERAP2	ENSG00000164308	br0	blood			0.408106
ESM1	ENSG00000164283	br0	blood			0.87357
F10	ENSG00000126218	br0	blood			0.450254
F2	ENSG00000180210	br0	blood			0.996942
F5	ENSG00000198734	br0	blood			0.853391
F7	ENSG00000057593	br0	blood			0.985355
F8	ENSG00000185010	br0	blood			0.407139
F9	ENSG00000101981	br0	blood			1
FAM177A1	ENSG00000151327	br0	blood			0.198513
FAP	ENSG00000078098	br0	blood			0.68632
FBN1	ENSG00000166147	br0	blood			0.411061
FGG	ENSG00000171557	br0	blood			0.914692
FGL1	ENSG00000104760	br0	blood			0.95269
FGL2	ENSG00000127951	br0	blood			0.421617
FKRP	ENSG00000181027	br0	blood			0.212822
FLT1	ENSG00000102755	br0	blood			0.431669
FLT4	ENSG00000037280	br0	blood			0.453996
FN1	ENSG00000115414	br0	blood			0.44923
FOLR3	ENSG00000110203	br0	blood			0.942788
FST	ENSG00000134363	br0	blood			0.390998
FSTL4	ENSG00000053108	br0	blood			0.890413
FUCA2	ENSG00000001036	br0	blood			0.142061
GAS6	ENSG00000183087	br0	blood			0.2573
GATD1	ENSG00000177225	br0	blood			0.15855
GDF1	ENSG00000130283	br0	blood
GDF11	ENSG00000135414	br0	blood			0.403583
GDF15	ENSG00000130513	br0	blood			0.514396
GDF2	ENSG00000263761	br0	blood			1
GDF5	ENSG00000125965	br0	blood			0.916273
GDF6	ENSG00000156466	br0	blood			0.818281
GFER	ENSG00000127554	br0	blood			0.17489
GFOD2	ENSG00000141098	br0	blood			0.312253
GHR	ENSG00000112964	br0	blood			0.559284
GNRH2	ENSG00000125787	br0	blood			0.924621
GPHA2	ENSG00000149735	br0	blood			0.930236
GPHB5	ENSG00000179600	br0	blood			NA
GPI	ENSG00000105220	br0	blood			0.119798
GPX3	ENSG00000211445	br0	blood			0.239615
GPX7	ENSG00000116157	br0	blood			0.295878
GREM1	ENSG00000166923	br0	blood			0.752021
GRN	ENSG00000030582	br0	blood			0.178685
GSN	ENSG00000148180	br0	blood			0.203978
HABP2	ENSG00000148702	br0	blood			0.958615
HBEGF	ENSG00000113070	br0	blood			0.33204
HCRT	ENSG00000161610	br0	blood			1
HDGF	ENSG00000143321	br0	blood			0.117378
HMGB1	ENSG00000189403	br0	blood			0.152639
HMGB2	ENSG00000164104	br0	blood			0.2427
HTRA1	ENSG00000166033	br0	blood			0.262495
HYAL1	ENSG00000114378	br0	blood			0.527507
HYAL3	ENSG00000186792	br0	blood			0.693287
IAPP	ENSG00000121351	br0	blood			0.999389
IFI35	ENSG00000068079	br0	blood			0.189545
IGF1	ENSG00000017427	br0	blood			0.475062
IGF2	ENSG00000167244	br0	blood			0.327752
IGFALS	ENSG00000099769	br0	blood			0.942063
IGFBP1	ENSG00000146678	br0	blood			0.956755
IGFBP2	ENSG00000115457	br0	blood			0.329374
IGFBP3	ENSG00000146674	br0	blood			0.313518
IGFBP4	ENSG00000141753	br0	blood			0.206735
IGFBP5	ENSG00000115461	br0	blood			0.302575
IGFBP7	ENSG00000163453	br0	blood			0.289485
IL16	ENSG00000172349	br0	blood			0.478207
IL17D	ENSG00000172458	br0	blood			0.633118
IL17RA	ENSG00000177663	br0	blood			0.485479
IL1RAP	ENSG00000196083	br0	blood			0.665638
IL4I1	ENSG00000104951	br0	blood	1_0_0_0	0	0.900729
IL6ST	ENSG00000134352	br0	blood			0.155976
INHBA	ENSG00000122641	br0	blood			0.796235
INHBB	ENSG00000163083	br0	blood			0.477548
INHBC	ENSG00000175189	br0	blood			0.99208
INSL5	ENSG00000172410	br0	blood			1
ITIH2	ENSG00000151655	br0	blood			0.988915
ITIH3	ENSG00000162267	br0	blood			0.792556
ITIH5	ENSG00000123243	br0	blood			0.44418
ITIH6	ENSG00000102313	br0	blood			1
ITM2B	ENSG00000136156	br0	blood			0.146566
KL	ENSG00000133116	br0	blood			0.781101
KLKB1	ENSG00000164344	br0	blood			0.768235
LCAT	ENSG00000213398	br0	blood			0.275293
LGI2	ENSG00000153012	br0	blood			0.734662
LIPC	ENSG00000166035	br0	blood			0.967075
LIPG	ENSG00000101670	br0	blood			0.923472
LPL	ENSG00000175445	br0	blood			0.584987
MAN2B2	ENSG00000013288	br0	blood			0.27141
MANF	ENSG00000145050	br0	blood			0.242519
MAPT	ENSG00000186868	br0	blood			0.689876
MASP1	ENSG00000127241	br0	blood			0.694097
MASP2	ENSG00000009724	br0	blood			0.710213
MDK	ENSG00000110492	br0	blood			0.434454
MET	ENSG00000105976	br0	blood			0.419922
METRNL	ENSG00000176845	br0	blood			0.302701
MFGE8	ENSG00000140545	br0	blood			0.367624
MGAT4A	ENSG00000071073	br0	blood			0.395443
MIA	ENSG00000261857	br0	blood			0.75999
MINPP1	ENSG00000107789	br0	blood			0.293871
MPEG1	ENSG00000197629	br0	blood			0.626679
MST1	ENSG00000173531	br0	blood			0.548167
NAXE	ENSG00000163382	br0	blood			0.105741
NELL2	ENSG00000184613	br0	blood			0.755997
NENF	ENSG00000117691	br0	blood			0.201889
NHLRC3	ENSG00000188811	br0	blood			0.201513
NODAL	ENSG00000156574	br0	blood	1_0_0_0	0	0.854679
NOG	ENSG00000183691	br0	blood			0.825435
NPC2	ENSG00000119655	br0	blood	0_1_0_0	1	0.206624
NPPC	ENSG00000163273	br0	blood			0.756832
NPY	ENSG00000122585	br0	blood	0_0_1_0	0	0.85493
NRG1	ENSG00000157168	br0	blood			0.788315
NUCB1	ENSG00000104805	br0	blood			0.118883
NUCB2	ENSG00000070081	br0	blood			0.303981
NXPE3	ENSG00000144815	br0	blood			0.399751
OIT3	ENSG00000138315	br0	blood			0.95353
PCDH12	ENSG00000113555	br0	blood			0.564705
PCSK5	ENSG00000099139	br0	blood			0.529622
PCSK9	ENSG00000169174	br0	blood			0.876802
PCYOX1L	ENSG00000145882	br0	blood			0.318882
PDGFA	ENSG00000197461	br0	blood			0.376161
PDGFC	ENSG00000145431	br0	blood			0.404312
PDGFD	ENSG00000170962	br0	blood			0.488483
PGF	ENSG00000119630	br0	blood			0.461294
PGLYRP2	ENSG00000161031	br0	blood			0.980499
PIBF1	ENSG00000083535	br0	blood			0.273447
PKDCC	ENSG00000162878	br0	blood			0.313916
PLA2G12A	ENSG00000123739	br0	blood			0.192912
PLA2G12B	ENSG00000138308	br0	blood			0.940287
PLA2G3	ENSG00000100078	br0	blood			0.88281
PLA2G7	ENSG00000146070	br0	blood			0.745419
PLAT	ENSG00000104368	br0	blood			0.312207
PLG	ENSG00000122194	br0	blood			0.981027
PLTP	ENSG00000100979	br0	blood			0.221056
PNOC	ENSG00000168081	br0	blood			0.920599
POMC	ENSG00000115138	br0	blood			0.820162
PON2	ENSG00000105854	br0	blood			0.26296
PPIA	ENSG00000196262	br0	blood			0.116657
PPIB	ENSG00000166794	br0	blood			0.121208
PROC	ENSG00000115718	br0	blood			0.981692
PROK1	ENSG00000143125	br0	blood	1_0_0_0	0	0.834405
PROK2	ENSG00000163421	br0	blood			0.912544
PRSS23	ENSG00000150687	br0	blood			0.330322
PTK7	ENSG00000112655	br0	blood			0.481773
PTN	ENSG00000105894	br0	blood			0.407248
PTPRJ	ENSG00000149177	br0	blood			0.447211
PTX3	ENSG00000163661	br0	blood			0.601921
PYY	ENSG00000131096	br0	blood			0.961529
PZP	ENSG00000126838	br0	blood			0.96615
QPCT	ENSG00000115828	br0	blood	0_1_0_0	0	0.637611
RBP4	ENSG00000138207	br0	blood			0.684134
REN	ENSG00000143839	br0	blood			0.910988
RLN3	ENSG00000171136	br0	blood	1_0_0_0	0	1
RNLS	ENSG00000184719	br0	blood			0.421528
RSPO3	ENSG00000146374	br0	blood			0.551571
RSPRY1	ENSG00000159579	br0	blood			0.213035
SCG2	ENSG00000171951	br0	blood			0.824464
SCPEP1	ENSG00000121064	br0	blood			0.213124
SCUBE1	ENSG00000159307	br0	blood			0.732143
SCUBE2	ENSG00000175356	br0	blood	0_1_0_0	0	0.562085
SCUBE3	ENSG00000146197	br0	blood			0.782169
SEMA3F	ENSG00000001617	br0	blood			0.346103
SEMA3G	ENSG00000010319	br0	blood			0.523178
SERPINB1	ENSG00000021355	br0	blood			0.312698
SERPINC1	ENSG00000117601	br0	blood			0.990843
SERPIND1	ENSG00000099937	br0	blood			0.961028
SERPINF2	ENSG00000167711	br0	blood			0.655663
SMPD1	ENSG00000166311	br0	blood			0.1334
SMPDL3A	ENSG00000172594	br0	blood			0.398456
SMPDL3B	ENSG00000130768	br0	blood			0.772812
SNED1	ENSG00000162804	br0	blood			0.327769
SOD3	ENSG00000109610	br0	blood			0.327679
SOGA1	ENSG00000149639	br0	blood			0.306664
SORL1	ENSG00000137642	br0	blood			0.522955
SPARC	ENSG00000113140	br0	blood			0.229891
SPINT1	ENSG00000166145	br0	blood			0.479679
SPOCK1	ENSG00000152377	br0	blood			0.383982
SPOCK2	ENSG00000107742	br0	blood			0.54971
SPON1	ENSG00000262655	br0	blood			0.390309
SPON2	ENSG00000159674	br0	blood			0.354951
SPX	ENSG00000134548	br0	blood			0.803821
SRPX2	ENSG00000102359	br0	blood			0.475886
SST	ENSG00000157005	br0	blood			0.829631
ST6GAL1	ENSG00000073849	br0	blood			0.467641
TF	ENSG00000091513	br0	blood			0.784272
TFPI	ENSG00000003436	br0	blood			0.402332
TFRC	ENSG00000072274	br0	blood			0.347872
TGFA	ENSG00000163235	br0	blood			0.626416
TGFB1	ENSG00000105329	br0	blood			0.320958
TGFB2	ENSG00000092969	br0	blood			0.564426
TGFB3	ENSG00000119699	br0	blood			0.337174
TGFBI	ENSG00000120708	br0	blood			0.427443
TGFBR2	ENSG00000163513	br0	blood			0.2173
TGFBR3	ENSG00000069702	br0	blood			0.32528
THSD7A	ENSG00000005108	br0	blood			0.722687
TNF	ENSG00000232810	br0	blood			0.924986
TNFAIP6	ENSG00000123610	br0	blood			0.591357
TNFSF13B	ENSG00000102524	br0	blood			0.702204
TOR2A	ENSG00000160404	br0	blood			0.352005
TSKU	ENSG00000182704	br0	blood			0.375409
UCN3	ENSG00000178473	br0	blood			0.946551
VASH1	ENSG00000071246	br0	blood			0.281023
VASH2	ENSG00000143494	br0	blood	1_0_0_0	0	0.916386
VCAN	ENSG00000038427	br0	blood			0.545287
VEGFA	ENSG00000112715	br0	blood			0.292112
VEGFC	ENSG00000150630	br0	blood			0.469948
VEGFD	ENSG00000165197	br0	blood			0.601961
VIP	ENSG00000146469	br0	blood			0.691913
VMO1	ENSG00000182853	br0	blood			0.629457
VTN	ENSG00000109072	br0	blood			0.848061
VWF	ENSG00000110799	br0	blood			0.339353
WDR25	ENSG00000176473	br0	blood			0.267826
XYLT2	ENSG00000015532	br0	blood			0.400727
ABO	ENSG00000175164	br1	blood			0.493689
ACP3	ENSG00000014257	br1	blood	0_0_1_0	1	0.896253
ADAM28	ENSG00000042980	br1	blood	0_1_0_0	0	0.699284
ADGRG1	ENSG00000205336	br1	blood			0.381109
ADIPOQ	ENSG00000181092	br1	blood			0.805412
ADM	ENSG00000148926	br1	blood			0.31544
AGT	ENSG00000135744	br1	blood			0.622664
ALB	ENSG00000163631	br1	blood			0.833022
ALCAM	ENSG00000170017	br1	blood			0.346291
ALKAL1	ENSG00000196711	br1	blood			0.967311
AMH	ENSG00000104899	br1	blood	1_0_0_0	0	0.856427
ANGPT1	ENSG00000154188	br1	blood	0_0_0_1	0	0.54141
APOA1	ENSG00000118137	br1	blood			0.858488
APOA4	ENSG00000110244	br1	blood			0.963336
APOF	ENSG00000175336	br1	blood			0.999589
APOM	ENSG00000204444	br1	blood			0.709811
BCHE	ENSG00000114200	br1	blood			0.631263
BGLAP	ENSG00000242252	br1	blood			0.29008
BPI	ENSG00000101425	br1	blood			0.932273
BTC	ENSG00000174808	br1	blood			0.653436
BTD	ENSG00000169814	br1	blood			0.240889
C14orf93	ENSG00000100802	br1	blood			0.297459
C1QC	ENSG00000159189	br1	blood			0.411292
C1QTNF3	ENSG00000082196	br1	blood			0.454061
C2	ENSG00000166278	br1	blood			0.608065
C5	ENSG00000106804	br1	blood			0.707597
C9	ENSG00000113600	br1	blood			0.997062
CCN3	ENSG00000136999	br1	blood			0.641557
CD40	ENSG00000101017	br1	blood			0.247435
CD40LG	ENSG00000102245	br1	blood			0.900188
CD44	ENSG00000026508	br1	blood			0.33123
CD55	ENSG00000196352	br1	blood			0.339797
CFB	ENSG00000243649	br1	blood			0.544986
CFI	ENSG00000205403	br1	blood			0.454699
CGA	ENSG00000135346	br1	blood			0.987255
COLEC10	ENSG00000184374	br1	blood			0.994844
CPA3	ENSG00000163751	br1	blood			0.502686
CPN2	ENSG00000178772	br1	blood			0.968716
CRP	ENSG00000132693	br1	blood			0.953812
CRTAP	ENSG00000170275	br1	blood			0.223589
CSH2	ENSG00000213218	br1	blood			0.976884
CST7	ENSG00000077984	br1	blood			0.729854
CXCL12	ENSG00000107562	br1	blood			0.296265
CXCL8	ENSG00000169429	br1	blood			0.626879
DHRSX	ENSG00000169084	br1	blood			0.156174
ECRG4	ENSG00000119147	br1	blood			0.37522
F11	ENSG00000088926	br1	blood			0.961404
F12	ENSG00000131187	br1	blood			0.916972
F13A1	ENSG00000124491	br1	blood			0.375682
F13B	ENSG00000143278	br1	blood			1
FAM3A	ENSG00000071889	br1	blood			0.163108
FAS	ENSG00000026103	br1	blood			0.334158
FASLG	ENSG00000117560	br1	blood			0.96349
FBN2	ENSG00000138829	br1	blood			0.941876
FGA	ENSG00000171560	br1	blood			0.941407
FGB	ENSG00000171564	br1	blood			0.949837
FGF19	ENSG00000162344	br1	blood			1
FGF23	ENSG00000118972	br1	blood			0.974464
FSHB	ENSG00000131808	br1	blood			1
FSTL1	ENSG00000163430	br1	blood			0.250627
GC	ENSG00000145321	br1	blood			0.965344
GCG	ENSG00000115263	br1	blood			0.965797
GLT1D1	ENSG00000151948	br1	blood			0.840339
GNRH1	ENSG00000147437	br1	blood			0.459074
GPLD1	ENSG00000112293	br1	blood			0.750133
GZMA	ENSG00000145649	br1	blood			0.702543
HGF	ENSG00000019991	br1	blood			0.586862
HGFAC	ENSG00000109758	br1	blood			0.93701
HPX	ENSG00000110169	br1	blood			0.894499
IL11RA	ENSG00000137070	br1	blood			0.20024
IL17A	ENSG00000112115	br1	blood			NA
IL17B	ENSG00000127743	br1	blood			0.868388
IL17F	ENSG00000112116	br1	blood			1
IL1R1	ENSG00000115594	br1	blood			0.279388
IL2	ENSG00000109471	br1	blood			NA
IL21	ENSG00000138684	br1	blood			1
INS	ENSG00000254647	br1	blood			0.991944
ITIH1	ENSG00000055957	br1	blood			0.994884
JAM3	ENSG00000166086	br1	blood			0.302273
JCHAIN	ENSG00000132465	br1	blood			0.542812
KIR2DS4	ENSG00000221957	br1	blood			0.971361
LAIR2	ENSG00000167618	br1	blood			0.966414
LBP	ENSG00000129988	br1	blood			0.8897
LEAP2	ENSG00000164406	br1	blood			0.729429
LGALS1	ENSG00000100097	br1	blood			0.185725
LGALS3	ENSG00000131981	br1	blood			0.183807
LIPH	ENSG00000163898	br1	blood			0.710053
LYZ	ENSG00000090382	br1	blood			0.654514
MEGF6	ENSG00000162591	br1	blood			0.402047
MIF	ENSG00000240972	br1	blood			0.613178
MMP25	ENSG00000008516	br1	blood			0.85278
MMP9	ENSG00000100985	br1	blood			0.814494
NAMPT	ENSG00000105835	br1	blood			0.33561
NPPA	ENSG00000175206	br1	blood			0.827534
NPTX2	ENSG00000106236	br1	blood			0.61006
NRTN	ENSG00000171119	br1	blood			0.603848
PDGFB	ENSG00000100311	br1	blood			0.382622
PI16	ENSG00000164530	br1	blood			0.499347
PLA2R1	ENSG00000153246	br1	blood			0.608626
PMCH	ENSG00000183395	br1	blood			1
PRADC1	ENSG00000135617	br1	blood			0.185957
PRL	ENSG00000172179	br1	blood			0.864123
PROS1	ENSG00000184500	br1	blood			0.407515
PROZ	ENSG00000126231	br1	blood			0.958586
PRSS57	ENSG00000185198	br1	blood			0.983752
RARRES2	ENSG00000106538	br1	blood			0.336354
RNASET2	ENSG00000026297	br1	blood			0.399817
SCG5	ENSG00000166922	br1	blood			0.788432
SDC1	ENSG00000115884	br1	blood			0.527259
SELENOP	ENSG00000250722	br1	blood			0.231797
SERPINA1	ENSG00000197249	br1	blood			0.700319
SERPINA10	ENSG00000140093	br1	blood			0.995346
SERPINA11	ENSG00000186910	br1	blood			0.981435
SERPINA6	ENSG00000170099	br1	blood			0.951299
SERPINA9	ENSG00000170054	br1	blood			0.998928
SERPINE1	ENSG00000106366	br1	blood			0.41371
SERPINF1	ENSG00000132386	br1	blood			0.234035
TAC1	ENSG00000006128	br1	blood			0.745268
TEK	ENSG00000120156	br1	blood			0.476687
TFF3	ENSG00000160180	br1	blood			0.650566
THPO	ENSG00000090534	br1	blood			0.763105
TNFRSF1A	ENSG00000067182	br1	blood			0.118892
TNFSF10	ENSG00000121858	br1	blood			0.300878
TNFSF11	ENSG00000120659	br1	blood			0.94976
TNFSF14	ENSG00000125735	br1	blood			0.693194
TNFSF15	ENSG00000181634	br1	blood			0.836433
TSHB	ENSG00000134200	br1	blood			0.998563
TTR	ENSG00000118271	br1	blood			0.910324
TXNDC16	ENSG00000087301	br1	blood			0.361103
UTS2	ENSG00000049247	br1	blood			0.963058
VCAM1	ENSG00000162692	br1	blood			0.531203
XYLT1	ENSG00000103489	br1	blood			0.408325
AFP	ENSG00000081051	br2	blood			1
AHSG	ENSG00000145192	br2	blood			0.990586
AOAH	ENSG00000136250	br2	blood			0.743123
APOH	ENSG00000091583	br2	blood			0.959597
APOO	ENSG00000184831	br2	blood			0.327532
ART4	ENSG00000111339	br2	blood			0.83145
B2M	ENSG00000166710	br2	blood			0.147695
C1QA	ENSG00000173372	br2	blood			0.422045
C1QB	ENSG00000173369	br2	blood			0.418486
C1QTNF6	ENSG00000133466	br2	blood			0.375779
C8G	ENSG00000176919	br2	blood			0.900574
CCL4L2	ENSG00000276070	br2	blood			0.840736
CD14	ENSG00000170458	br2	blood			0.343478
CD6	ENSG00000013725	br2	blood			0.796519
CETP	ENSG00000087237	br2	blood			0.850833
CFD	ENSG00000197766	br2	blood			0.309134
CFH	ENSG00000000971	br2	blood			0.371186
CHI3L1	ENSG00000133048	br2	blood			0.402568
CHIT1	ENSG00000133063	br2	blood			0.913723
CSF3	ENSG00000108342	br2	blood			0.637901
CXCL1	ENSG00000163739	br2	blood			0.598939
EBI3	ENSG00000105246	br2	blood			0.743956
EMC10	ENSG00000161671	br2	blood			0.274039
EREG	ENSG00000124882	br2	blood			0.854063
ERFE	ENSG00000178752	br2	blood	1_0_0_0	0	0.885895
FAM3B	ENSG00000183844	br2	blood			0.69482
FGFBP2	ENSG00000137441	br2	blood			0.751096
FUT6	ENSG00000156413	br2	blood			0.827441
GH2	ENSG00000136487	br2	blood			1
GREM2	ENSG00000180875	br2	blood			0.647353
HLA-G	ENSG00000204632	br2	blood			0.66856
IGIP	ENSG00000182700	br2	blood			0.29826
IL12B	ENSG00000113302	br2	blood			1
IL17C	ENSG00000124391	br2	blood			1
IL18BP	ENSG00000137496	br2	blood			0.358644
IL1R2	ENSG00000115590	br2	blood			0.725697
IL1RL1	ENSG00000115602	br2	blood			0.676613
IL22	ENSG00000127318	br2	blood			NA
IL22RA2	ENSG00000164485	br2	blood			NA
IL26	ENSG00000111536	br2	blood			NA
IL34	ENSG00000157368	br2	blood			0.566795
IL6R	ENSG00000160712	br2	blood			0.398023
INHA	ENSG00000123999	br2	blood	1_0_0_0	0	0.768211
ITIH4	ENSG00000055955	br2	blood			0.631528
KNG1	ENSG00000113889	br2	blood			0.975491
LECT2	ENSG00000145826	br2	blood			0.982683
LY86	ENSG00000112799	br2	blood			0.720764
LY96	ENSG00000154589	br2	blood			0.439872
MGP	ENSG00000111341	br2	blood			0.32416
MLN	ENSG00000096395	br2	blood			1
MYDGF	ENSG00000074842	br2	blood			0.13097
MZB1	ENSG00000170476	br2	blood			0.724526
NMI	ENSG00000123609	br2	blood			0.363709
NPW	ENSG00000183971	br2	blood			0.878406
OXT	ENSG00000101405	br2	blood			0.902171
PTGDS	ENSG00000107317	br2	blood	1_0_0_0	0	0.363619
PTH	ENSG00000152266	br2	blood			1
RNASE2	ENSG00000169385	br2	blood			0.784011
S100A4	ENSG00000196154	br2	blood			0.296359
SAA2	ENSG00000134339	br2	blood			0.774574
SDC4	ENSG00000124145	br2	blood			0.179594
SERPINA3	ENSG00000196136	br2	blood			0.44871
SERPING1	ENSG00000149131	br2	blood			0.19031
SMIM20	ENSG00000250317	br2	blood			0.142234
SPP1	ENSG00000118785	br2	blood			0.582501
SRGN	ENSG00000122862	br2	blood			0.395441
TNFRSF6B	ENSG00000243509	br2	blood			0.284611
TNFSF12	ENSG00000239697	br2	blood			0.226749
AFM	ENSG00000079557	br3	blood			0.98261
AMBP	ENSG00000106927	br3	blood			0.951228
APOA2	ENSG00000158874	br3	blood			0.97237
APOC3	ENSG00000110245	br3	blood			0.936384
C16orf89	ENSG00000153446	br3	blood			0.660621
C17orf99	ENSG00000187997	br3	blood			1
CAMP	ENSG00000164047	br3	blood			0.919065
CCL13	ENSG00000181374	br3	blood			0.705948
CCL20	ENSG00000115009	br3	blood			0.753783
CCL24	ENSG00000106178	br3	blood			0.926119
CCL27	ENSG00000213927	br3	blood			0.9242
CCL3	ENSG00000277632	br3	blood			0.737767
CCL4	ENSG00000275302	br3	blood			0.642207
CCL8	ENSG00000108700	br3	blood			0.748338
CFHR5	ENSG00000134389	br3	blood			1
CFP	ENSG00000126759	br3	blood			0.759115
CSF1	ENSG00000184371	br3	blood			0.257966
CTF1	ENSG00000150281	br3	blood			0.368362
CX3CL1	ENSG00000006210	br3	blood			0.422669
CXCL11	ENSG00000169248	br3	blood			0.888797
CXCL16	ENSG00000161921	br3	blood			0.393507
EPO	ENSG00000130427	br3	blood			0.931884
FCER2	ENSG00000104921	br3	blood			0.918833
FETUB	ENSG00000090512	br3	blood			0.958279
FLT3LG	ENSG00000090554	br3	blood			0.324278
FOLR1	ENSG00000110195	br3	blood			0.793467
GUCA2B	ENSG00000044012	br3	blood			0.948049
HRG	ENSG00000113905	br3	blood			0.984606
IFNG	ENSG00000111537	br3	blood			0.961794
IFNK	ENSG00000147896	br3	blood			NA
IFNL1	ENSG00000182393	br3	blood			NA
IGLL5	ENSG00000254709	br3	blood
IL10	ENSG00000136634	br3	blood			0.867653
IL12A	ENSG00000168811	br3	blood			0.85476
IL15	ENSG00000164136	br3	blood			0.641282
IL15RA	ENSG00000134470	br3	blood			0.416771
IL1A	ENSG00000115008	br3	blood	1_0_0_0	0	0.916737
IL1F10	ENSG00000136697	br3	blood			1
IL1RN	ENSG00000136689	br3	blood			0.695738
IL23A	ENSG00000110944	br3	blood			0.888684
IL32	ENSG00000008517	br3	blood			0.378391
IL36RN	ENSG00000136695	br3	blood			0.938598
IL4	ENSG00000113520	br3	blood			NA
IL5	ENSG00000113525	br3	blood	1_0_0_0	1	1
IL6	ENSG00000136244	br3	blood			0.537949
IL9	ENSG00000145839	br3	blood			1
LEP	ENSG00000174697	br3	blood			0.910513
LTBP3	ENSG00000168056	br3	blood			0.240479
NPPB	ENSG00000120937	br3	blood			0.978363
ORM1	ENSG00000229314	br3	blood			0.872854
PCSK1N	ENSG00000102109	br3	blood			0.707883
PI3	ENSG00000124102	br3	blood			0.742097
PILRA	ENSG00000085514	br3	blood			0.51944
PINLYP	ENSG00000234465	br3	blood			0.378108
PLAU	ENSG00000122861	br3	blood			0.35145
PON3	ENSG00000105852	br3	blood			0.722614
PRSS33	ENSG00000103355	br3	blood			0.979556
RETN	ENSG00000104918	br3	blood			0.90444
RNASE4	ENSG00000258818	br3	blood			0.249071
SERPINA4	ENSG00000100665	br3	blood			0.943481
SHBG	ENSG00000129214	br3	blood			0.940489
SLPI	ENSG00000124107	br3	blood			0.50311
SPP2	ENSG00000072080	br3	blood			1
TCN1	ENSG00000134827	br3	blood			0.883759
TIMP1	ENSG00000102265	br3	blood			0.214239
TNFRSF1B	ENSG00000028137	br3	blood			0.451344
TNFSF13	ENSG00000161955	br3	blood			0.267669
VEGFB	ENSG00000173511	br3	blood			0.165163
ZBED3	ENSG00000132846	br3	blood			0.406434
ANG	ENSG00000214274	br4	blood			0.526664
APCS	ENSG00000132703	br4	blood			0.983946
APOA5	ENSG00000110243	br4	blood			0.993938
ASGR1	ENSG00000141505	br4	blood			0.894577
ASIP	ENSG00000101440	br4	blood	0_1_0_0	0	0.880888
BTLA	ENSG00000186265	br4	blood			0.948436
C1orf56	ENSG00000143443	br4	blood	1_0_0_0	1	0.604071
C1RL	ENSG00000139178	br4	blood			0.198557
C4B	ENSG00000224389	br4	blood			0.583418
C4BPA	ENSG00000123838	br4	blood			0.927219
C4BPB	ENSG00000123843	br4	blood			0.914356
CCL14	ENSG00000276409	br4	blood			0.44436
CCL19	ENSG00000172724	br4	blood			0.500073
CCL2	ENSG00000108691	br4	blood			0.380718
CCL21	ENSG00000137077	br4	blood			0.44656
CCL23	ENSG00000274736	br4	blood			0.541578
CCL25	ENSG00000131142	br4	blood			0.992648
CCL26	ENSG00000006606	br4	blood			0.800934
CCL28	ENSG00000151882	br4	blood			0.770288
CCL5	ENSG00000271503	br4	blood			0.615629
CCL7	ENSG00000108688	br4	blood			0.951693
CD160	ENSG00000117281	br4	blood			0.973721
CD163	ENSG00000177575	br4	blood			0.342356
CD5L	ENSG00000073754	br4	blood			0.9876
CHI3L2	ENSG00000064886	br4	blood			0.663163
CKLF	ENSG00000217555	br4	blood			0.357498
CLEC18C	ENSG00000157335	br4	blood			0.979719
CMA1	ENSG00000092009	br4	blood			0.75433
CSF2	ENSG00000164400	br4	blood			1
CSF2RA	ENSG00000198223	br4	blood			0.792315
CST3	ENSG00000101439	br4	blood			0.112115
CUTA	ENSG00000112514	br4	blood			0.173108
CXCL10	ENSG00000169245	br4	blood			0.611378
CXCL13	ENSG00000156234	br4	blood			0.854467
CXCL17	ENSG00000189377	br4	blood			0.78135
CXCL6	ENSG00000124875	br4	blood			0.858148
CXCL9	ENSG00000138755	br4	blood			0.680343
F3	ENSG00000117525	br4	blood			0.286623
FCMR	ENSG00000162894	br4	blood			0.712042
FCN2	ENSG00000160339	br4	blood			0.853399
FCN3	ENSG00000142748	br4	blood			0.688239
FOLR2	ENSG00000165457	br4	blood			0.433323
GAL	ENSG00000069482	br4	blood			0.901059
GHRL	ENSG00000157017	br4	blood			0.946043
GIP	ENSG00000159224	br4	blood			1
GUCA2A	ENSG00000197273	br4	blood			0.973077
GZMB	ENSG00000100453	br4	blood			0.881049
GZMM	ENSG00000197540	br4	blood			0.808452
HAMP	ENSG00000105697	br4	blood			0.892
HMSD	ENSG00000221887	br4	blood			0.954062
HP	ENSG00000257017	br4	blood			0.793195
IFNA13	ENSG00000233816	br4	blood			NA
IFNA2	ENSG00000188379	br4	blood			1
IFNA5	ENSG00000147873	br4	blood			NA
IFNA6	ENSG00000120235	br4	blood			NA
IFNAR2	ENSG00000159110	br4	blood			0.317732
IFNB1	ENSG00000171855	br4	blood			NA
IFNL3	ENSG00000197110	br4	blood			NA
IGFBPL1	ENSG00000137142	br4	blood			0.929632
IL13	ENSG00000169194	br4	blood	1_0_0_0	1	1
IL18	ENSG00000150782	br4	blood			0.480369
IL19	ENSG00000142224	br4	blood			1
IL1B	ENSG00000125538	br4	blood			0.750505
IL20	ENSG00000162891	br4	blood			0.979484
IL24	ENSG00000162892	br4	blood			0.848124
IL25	ENSG00000166090	br4	blood			1
IL27	ENSG00000197272	br4	blood			0.971833
IL33	ENSG00000137033	br4	blood			0.301791
IL36A	ENSG00000136694	br4	blood			0.934169
IL36G	ENSG00000136688	br4	blood			0.945174
IL37	ENSG00000125571	br4	blood			0.991641
IL4R	ENSG00000077238	br4	blood			0.276552
IL7	ENSG00000104432	br4	blood			0.681797
ITLN1	ENSG00000179914	br4	blood			0.781943
LTA	ENSG00000226979	br4	blood	1_0_0_0	0	0.949041
NMB	ENSG00000197696	br4	blood			0.424913
OSM	ENSG00000099985	br4	blood			0.881806
PLA2G2A	ENSG00000188257	br4	blood			0.342295
PPY	ENSG00000108849	br4	blood			0.999562
RETNLB	ENSG00000163515	br4	blood			0.971193
RNASE6	ENSG00000169413	br4	blood			0.466288
SAA4	ENSG00000148965	br4	blood			0.917361
SCT	ENSG00000070031	br4	blood			0.849447
SERPINA5	ENSG00000188488	br4	blood	1_0_0_0	0	0.6317
SPINK2	ENSG00000128040	br4	blood	0_1_0_0	1	0.94652
SVBP	ENSG00000177868	br4	blood			0.303873
TAC4	ENSG00000176358	br4	blood			1
TCN2	ENSG00000185339	br4	blood			0.252968
TPSB2	ENSG00000197253	br4	blood			0.448354
TREM1	ENSG00000124731	br4	blood			0.910923
TSLP	ENSG00000145777	br4	blood			0.816322
VGF	ENSG00000128564	br4	blood			0.932912
XCL1	ENSG00000143184	br4	blood			0.949885
A1BG	ENSG00000121410	br5	blood			0.781699
ADGRE3	ENSG00000131355	br5	blood			0.968787
ADM5	ENSG00000224420	br5	blood			0.366133
ANGPTL6	ENSG00000130812	br5	blood			0.898875
APOC1	ENSG00000130208	br5	blood			0.660022
APOC2	ENSG00000234906	br5	blood			0.91311
APOC4	ENSG00000267467	br5	blood			0.99778
APOL1	ENSG00000100342	br5	blood			0.270898
APOL4	ENSG00000100336	br5	blood			0.52687
AZU1	ENSG00000172232	br5	blood			0.922776
BMP8B	ENSG00000116985	br5	blood			0.753365
C4orf48	ENSG00000243449	br5	blood			0.526713
CALCA	ENSG00000110680	br5	blood			0.937851
CCL1	ENSG00000108702	br5	blood			NA
CCL11	ENSG00000172156	br5	blood			0.760526
CCL15	ENSG00000275718	br5	blood			0.858455
CCL16	ENSG00000275152	br5	blood			0.921723
CCL17	ENSG00000102970	br5	blood			0.890905
CCL18	ENSG00000275385	br5	blood			0.834766
CCL22	ENSG00000102962	br5	blood			0.956409
CD300H	ENSG00000284690	br5	blood			NA
CD48	ENSG00000117091	br5	blood			0.830389
CFHR1	ENSG00000244414	br5	blood			0.976319
CFHR2	ENSG00000080910	br5	blood			1
CXCL2	ENSG00000081041	br5	blood			0.50551
CXCL3	ENSG00000163734	br5	blood			0.764534
DEFA1	ENSG00000206047	br5	blood			0.998452
DEFA1B	ENSG00000240247	br5	blood			0.987705
DEFA4	ENSG00000164821	br5	blood			0.947303
EFNA4	ENSG00000243364	br5	blood			0.401574
ELANE	ENSG00000197561	br5	blood			0.79964
ERVMER34-1	ENSG00000226887	br5	blood			0.979825
FCGR3A	ENSG00000203747	br5	blood			0.571593
FCN1	ENSG00000085265	br5	blood			0.87685
FCRL5	ENSG00000143297	br5	blood			0.914051
FGF21	ENSG00000105550	br5	blood			1
GDF3	ENSG00000184344	br5	blood			0.983393
GNLY	ENSG00000115523	br5	blood			0.751512
GZMH	ENSG00000100450	br5	blood			0.858059
GZMK	ENSG00000113088	br5	blood			0.802355
HLA-E	ENSG00000204592	br5	blood			0.203382
IFNA1	ENSG00000197919	br5	blood			NA
IFNA10	ENSG00000186803	br5	blood			NA
IFNA14	ENSG00000228083	br5	blood			NA
IFNA17	ENSG00000234829	br5	blood			NA
IFNA21	ENSG00000137080	br5	blood			NA
IFNA4	ENSG00000236637	br5	blood			NA
IFNA7	ENSG00000214042	br5	blood			NA
IFNA8	ENSG00000120242	br5	blood			NA
IFNE	ENSG00000184995	br5	blood			0.943511
IFNL2	ENSG00000183709	br5	blood			NA
IFNW1	ENSG00000177047	br5	blood			NA
IGFBP6	ENSG00000167779	br5	blood			0.337593
IL11	ENSG00000095752	br5	blood			0.843011
IL3	ENSG00000164399	br5	blood			NA
IL31	ENSG00000204671	br5	blood			NA
IL36B	ENSG00000136696	br5	blood			1
INHBE	ENSG00000139269	br5	blood			0.99547
INSL3	ENSG00000248099	br5	blood	1_0_0_0	0	0.945324
INSL4	ENSG00000120211	br5	blood			NA
INSL6	ENSG00000120210	br5	blood	1_0_0_0	0	1
ISG15	ENSG00000187608	br5	blood			0.307932
KLK15	ENSG00000174562	br5	blood	1_0_0_0	0	0.977512
LGALS3BP	ENSG00000108679	br5	blood			0.145502
LGALS9	ENSG00000168961	br5	blood			0.42168
LHB	ENSG00000104826	br5	blood			0.962299
LILRA2	ENSG00000239998	br5	blood			0.93645
LILRA5	ENSG00000187116	br5	blood			0.835232
LRG1	ENSG00000171236	br5	blood			0.72041
LTF	ENSG00000012223	br5	blood			0.716708
LY6G5B	ENSG00000240053	br5	blood			0.18562
MBL2	ENSG00000165471	br5	blood			1
PF4V1	ENSG00000109272	br5	blood			0.960828
PGLYRP1	ENSG00000008438	br5	blood			0.946722
PON1	ENSG00000005421	br5	blood			0.967918
PRTN3	ENSG00000196415	br5	blood			0.93766
RLN2	ENSG00000107014	br5	blood			0.937424
RNASE3	ENSG00000169397	br5	blood			0.956007
S100A12	ENSG00000163221	br5	blood			0.72423
S100A8	ENSG00000143546	br5	blood			0.500703
S100A9	ENSG00000163220	br5	blood			0.449144
SAA1	ENSG00000173432	br5	blood			0.60281
SCGB3A1	ENSG00000161055	br5	blood			0.732097
SECTM1	ENSG00000141574	br5	blood			0.534911
SERPINA7	ENSG00000123561	br5	blood			1
SIGLEC6	ENSG00000105492	br5	blood			0.946595
SLAMF1	ENSG00000117090	br5	blood			0.921376
SPINK8	ENSG00000229453	br5	blood			0.940749
TNFRSF18	ENSG00000186891	br5	blood			0.678533
UCN	ENSG00000163794	br5	blood			0.346261
UCN2	ENSG00000145040	br5	blood			0.846733
VSTM1	ENSG00000189068	br5	blood			0.948107
AZGP1	ENSG00000160862	br6	blood			0.65094
C1QTNF9	ENSG00000240654	br6	blood			0.877411
CFHR3	ENSG00000116785	br6	blood			0.997829
CFHR4	ENSG00000134365	br6	blood			1
CGB1	ENSG00000267631	br6	blood			NA
CGB3	ENSG00000104827	br6	blood			NA
CGB5	ENSG00000189052	br6	blood			NA
CGB8	ENSG00000213030	br6	blood			NA
CLEC18A	ENSG00000157322	br6	blood			0.961873
CLEC18B	ENSG00000140839	br6	blood			0.948767
CSH1	ENSG00000136488	br6	blood			1
CSHL1	ENSG00000204414	br6	blood			1
CXCL5	ENSG00000163735	br6	blood			0.900153
DEFA3	ENSG00000239839	br6	blood			0.891132
FCGR3B	ENSG00000162747	br6	blood			0.888689
GH1	ENSG00000259384	br6	blood			0.831037
HPR	ENSG00000261701	br6	blood			0.851574
IFNA16	ENSG00000147885	br6	blood			NA
IGLL1	ENSG00000128322	br6	blood	1_0_0_0	0	0.998217
LPA	ENSG00000198670	br6	blood			1
NOTCH2NLA	ENSG00000264343	br6	blood			0.800246
NOTCH2NLC	ENSG00000286219	br6	blood			NA
ORM2	ENSG00000228278	br6	blood			0.928514
PF4	ENSG00000163737	br6	blood			0.942191
PLGLB1	ENSG00000183281	br6	blood			0.976975
PLGLB2	ENSG00000125551	br6	blood			1
PPBP	ENSG00000163736	br6	blood			0.909556
RLN1	ENSG00000107018	br6	blood	0_0_1_0	1	0.994587
TPSAB1	ENSG00000172236	br6	blood			0.432769
XCL2	ENSG00000143185	br6	blood			0.92959
CCL3L3	ENSG00000276085	br5	blood			0.83278
ENSG00000275063	ENSG00000275063	#N/A	blood			NA
NOTCH2NLB	ENSG00000286019	br6	blood			NA
ADAM23	ENSG00000114948	br0	brain			0.661789
ADGRB1	ENSG00000181790	br0	brain			0.751586
AGRP	ENSG00000159723	br0	brain	0_1_0_0	0	0.960538
ANOS1	ENSG00000011201	br0	brain			0.760569
B3GAT1	ENSG00000109956	br0	brain			0.887335
BCAN	ENSG00000132692	br0	brain			0.898021
BTBD17	ENSG00000204347	br0	brain			1
C1QL1	ENSG00000131094	br0	brain			0.676396
C1QL2	ENSG00000144119	br0	brain			1
C1QL3	ENSG00000165985	br0	brain			0.999633
C1QTNF4	ENSG00000172247	br0	brain			0.714975
CA10	ENSG00000154975	br0	brain			0.948906
CBLN1	ENSG00000102924	br0	brain			0.875165
CBLN2	ENSG00000141668	br0	brain			0.989232
CBLN3	ENSG00000139899	br0	brain			0.601695
CBLN4	ENSG00000054803	br0	brain	0_1_0_0	0	0.857204
CGREF1	ENSG00000138028	br0	brain			0.66323
CNTN2	ENSG00000184144	br0	brain			0.912148
CRB1	ENSG00000134376	br0	brain			0.9786
CREG2	ENSG00000175874	br0	brain			0.990359
CSPG5	ENSG00000114646	br0	brain			0.969176
DRAXIN	ENSG00000162490	br0	brain			0.995488
FGF3	ENSG00000186895	br0	brain			1
FGF5	ENSG00000138675	br0	brain			0.975295
FSTL5	ENSG00000168843	br0	brain			0.967406
HAPLN4	ENSG00000187664	br0	brain			0.892023
HSD11B1L	ENSG00000167733	br0	brain			0.51855
IGLON5	ENSG00000142549	br0	brain			0.913139
KIAA0319	ENSG00000137261	br0	brain			0.931706
LGI1	ENSG00000108231	br0	brain			0.940264
LGI3	ENSG00000168481	br0	brain			0.799399
LUZP2	ENSG00000187398	br0	brain			0.96804
METRN	ENSG00000103260	br0	brain			0.421415
NCAN	ENSG00000130287	br0	brain			0.992816
NETO1	ENSG00000166342	br0	brain			0.977372
NPTX1	ENSG00000171246	br0	brain			0.84824
NRCAM	ENSG00000091129	br0	brain			0.727478
NRG3	ENSG00000185737	br0	brain			0.963632
NTN3	ENSG00000162068	br0	brain			1
NXPH1	ENSG00000122584	br0	brain			0.969832
NXPH2	ENSG00000144227	br0	brain			0.985629
NXPH4	ENSG00000182379	br0	brain			0.879504
OLFM1	ENSG00000130558	br0	brain			0.487803
PDYN	ENSG00000101327	br0	brain			0.97513
PTPRZ1	ENSG00000106278	br0	brain			0.812358
RELN	ENSG00000189056	br0	brain			0.852679
SCG3	ENSG00000104112	br0	brain			0.914851
SERPINI1	ENSG00000163536	br0	brain			0.625193
SLIT1	ENSG00000187122	br0	brain			0.943883
SLITRK1	ENSG00000178235	br0	brain			0.946909
TAFA5	ENSG00000219438	br0	brain			0.701478
TNR	ENSG00000116147	br0	brain			0.977858
C1QL4	ENSG00000186897	br1	brain	1_0_0_0	0	0.97491
CA11	ENSG00000063180	br1	brain			0.509776
CLEC19A	ENSG00000261210	br1	brain			NA
NPS	ENSG00000214285	br1	brain			NA
NXPH3	ENSG00000182575	br1	brain			0.60215
OLFM3	ENSG00000118733	br1	brain			0.989265
SCRG1	ENSG00000164106	br1	brain	1_0_0_0	0	0.774202
TAFA4	ENSG00000163377	br1	brain			0.961842
CHL1	ENSG00000134121	br2	brain			0.687278
ENHO	ENSG00000168913	br2	brain			0.822982
FGFBP3	ENSG00000174721	br2	brain			0.612413
PRLH	ENSG00000071677	br2	brain			NA
TAFA1	ENSG00000183662	br2	brain			1
TREM2	ENSG00000095970	br2	brain			0.686108
CORT	ENSG00000241563	br3	brain			0.806269
LGI4	ENSG00000153902	br3	brain			0.5329
NTN5	ENSG00000142233	br3	brain			0.745606
NMS	ENSG00000204640	br4	brain			NA
FGF17	ENSG00000158815	br5	brain			0.762891
GALP	ENSG00000197487	br5	brain			NA
HAPLN2	ENSG00000132702	br5	brain			0.84149
PCDHA6	ENSG00000081842	br5	brain			1
PRSS51	ENSG00000253649	br5	brain			0.98756
PTH2	ENSG00000142538	br5	brain			NA
CA6	ENSG00000131686	br0	digestive			1
CEL	ENSG00000170835	br0	digestive			0.824029
CPA1	ENSG00000091704	br0	digestive			0.803806
CPB1	ENSG00000153002	br0	digestive			0.871622
CTRB1	ENSG00000168925	br0	digestive			0.876868
CTRB2	ENSG00000168928	br0	digestive			0.858423
CTRC	ENSG00000162438	br0	digestive			0.988274
DHRS11	ENSG00000278535	br0	digestive			0.477261
DNASE1	ENSG00000213918	br0	digestive			0.434024
INS-IGF2	ENSG00000129965	br0	digestive			1
MEP1B	ENSG00000141434	br0	digestive			0.99562
MUC5AC	ENSG00000215182	br0	digestive			0.986186
OLFM4	ENSG00000102837	br0	digestive			0.729134
PLA2G1B	ENSG00000170890	br0	digestive			0.860483
PM20D1	ENSG00000162877	br0	digestive			0.926941
PRSS1	ENSG00000204983	br0	digestive			0.762276
PRSS2	ENSG00000275896	br0	digestive			0.741952
AKR1B10	ENSG00000198074	br1	digestive			0.711532
AMY1C	ENSG00000187733	br1	digestive			1
AMY2B	ENSG00000240038	br1	digestive			0.579354
C6orf58	ENSG00000184530	br1	digestive			0.990662
CELA2A	ENSG00000142615	br1	digestive			0.955158
CELA3B	ENSG00000219073	br1	digestive			0.920108
CLCA1	ENSG00000016490	br1	digestive			0.971632
CTRL	ENSG00000141086	br1	digestive			0.809807
GP2	ENSG00000169347	br1	digestive			0.888333
MUC6	ENSG00000184956	br1	digestive			0.892323
NTS	ENSG00000133636	br1	digestive			0.899829
NXPE4	ENSG00000137634	br1	digestive			0.980968
PGC	ENSG00000096088	br1	digestive			0.815096
PIGR	ENSG00000162896	br1	digestive			0.740214
PNLIPRP1	ENSG00000187021	br1	digestive			0.992749
SERPINI2	ENSG00000114204	br1	digestive			0.985038
TFF1	ENSG00000160182	br1	digestive			0.891195
ZG16	ENSG00000174992	br1	digestive			0.947309
CLPS	ENSG00000137392	br2	digestive			0.815161
CPA2	ENSG00000158516	br2	digestive			0.900777
FAM3D	ENSG00000198643	br2	digestive			0.809011
LIPF	ENSG00000182333	br2	digestive			0.863403
NRG4	ENSG00000169752	br2	digestive			0.842511
CBLIF	ENSG00000134812	br3	digestive			0.999856
ITLN2	ENSG00000158764	br3	digestive			0.952674
LPO	ENSG00000167419	br3	digestive			0.990834
PNLIP	ENSG00000175535	br3	digestive			0.836774
PRSS27	ENSG00000172382	br3	digestive			0.806514
GAST	ENSG00000184502	br4	digestive			1
MUC7	ENSG00000171195	br4	digestive			0.938706
REG1B	ENSG00000172023	br4	digestive			0.849225
REG3A	ENSG00000172016	br4	digestive			0.912075
REG4	ENSG00000134193	br4	digestive			0.953352
RNASE1	ENSG00000129538	br4	digestive			0.283838
TFF2	ENSG00000160181	br4	digestive			0.963998
AMY1A	ENSG00000237763	br5	digestive			1
AMY2A	ENSG00000243480	br5	digestive			0.984786
BPIFA2	ENSG00000131050	br5	digestive			1
CELA2B	ENSG00000215704	br5	digestive			0.988236
CELA3A	ENSG00000142789	br5	digestive			0.825758
CST5	ENSG00000170367	br5	digestive			0.972068
GKN1	ENSG00000169605	br5	digestive			0.964989
GKN2	ENSG00000183607	br5	digestive			0.980328
HTN1	ENSG00000126550	br5	digestive			1
KLK1	ENSG00000167748	br5	digestive			0.854166
LACRT	ENSG00000135413	br5	digestive			1
LYPD8	ENSG00000259823	br5	digestive			0.969197
MUC13	ENSG00000173702	br5	digestive			0.928706
PGA4	ENSG00000229183	br5	digestive			1
PRAP1	ENSG00000165828	br5	digestive			0.871208
PRB2	ENSG00000121335	br5	digestive			NA
PRH2	ENSG00000134551	br5	digestive			0.918222
PRR27	ENSG00000187533	br5	digestive			0.994308
PRR4	ENSG00000111215	br5	digestive			0.783367
REG3G	ENSG00000143954	br5	digestive			0.934962
RNASE8	ENSG00000173431	br5	digestive			1
SMR3A	ENSG00000109208	br5	digestive			0.978942
SMR3B	ENSG00000171201	br5	digestive			0.980162
SPINK1	ENSG00000164266	br5	digestive			0.850062
SPINK4	ENSG00000122711	br5	digestive			0.97416
SPRR2A	ENSG00000241794	br5	digestive			0.882154
STATH	ENSG00000126549	br5	digestive			0.987052
ZG16B	ENSG00000162078	br5	digestive			0.89821
AMY1B	ENSG00000174876	br6	digestive			1
CST1	ENSG00000170373	br6	digestive			0.96731
CST2	ENSG00000170369	br6	digestive			0.907797
CST4	ENSG00000101441	br6	digestive			0.966431
DEFA5	ENSG00000164816	br6	digestive			0.983039
DEFA6	ENSG00000164822	br6	digestive			0.989205
HTN3	ENSG00000205649	br6	digestive			1
PGA3	ENSG00000229859	br6	digestive			0.990139
PGA5	ENSG00000256713	br6	digestive			0.986478
PRB1	ENSG00000251655	br6	digestive			1
PRB3	ENSG00000197870	br6	digestive			0.977762
PRB4	ENSG00000230657	br6	digestive			1
PRSS3	ENSG00000010438	br6	digestive			0.853331
REG1A	ENSG00000115386	br6	digestive			0.742672
ACAN	ENSG00000157766	br0	extracellular_matrix	0_0_0_1	0	0.988538
ADAMTS1	ENSG00000154734	br0	extracellular_matrix			0.349626
ADAMTS10	ENSG00000142303	br0	extracellular_matrix			0.325332
ADAMTS14	ENSG00000138316	br0	extracellular_matrix			0.861312
ADAMTS15	ENSG00000166106	br0	extracellular_matrix			0.502694
ADAMTS16	ENSG00000145536	br0	extracellular_matrix			0.947446
ADAMTS17	ENSG00000140470	br0	extracellular_matrix			0.701409
ADAMTS18	ENSG00000140873	br0	extracellular_matrix			0.902967
ADAMTS3	ENSG00000156140	br0	extracellular_matrix			0.799433
ADAMTS5	ENSG00000154736	br0	extracellular_matrix			0.549662
ADAMTS6	ENSG00000049192	br0	extracellular_matrix			0.740028
ADAMTS7	ENSG00000136378	br0	extracellular_matrix			0.468356
ADAMTS8	ENSG00000134917	br0	extracellular_matrix			0.744046
ADAMTS9	ENSG00000163638	br0	extracellular_matrix			0.398685
ADAMTSL4	ENSG00000143382	br0	extracellular_matrix			0.285767
AGRN	ENSG00000188157	br0	extracellular_matrix			0.316007
ASPN	ENSG00000106819	br0	extracellular_matrix			0.544028
BGN	ENSG00000182492	br0	extracellular_matrix			0.381182
BMP1	ENSG00000168487	br0	extracellular_matrix			0.28799
BMPER	ENSG00000164619	br0	extracellular_matrix			0.643012
CCBE1	ENSG00000183287	br0	extracellular_matrix			0.703112
CCDC80	ENSG00000091986	br0	extracellular_matrix			0.405896
CCN1	ENSG00000142871	br0	extracellular_matrix			0.226216
CCN4	ENSG00000104415	br0	extracellular_matrix			0.545241
CCN6	ENSG00000112761	br0	extracellular_matrix	0_1_0_0	0	0.970101
CHAD	ENSG00000136457	br0	extracellular_matrix			0.565251
CHADL	ENSG00000100399	br0	extracellular_matrix			0.603499
CHRDL2	ENSG00000054938	br0	extracellular_matrix			0.714959
CILP	ENSG00000138615	br0	extracellular_matrix			0.47929
CILP2	ENSG00000160161	br0	extracellular_matrix	1_0_0_0	0	0.963255
CLEC3A	ENSG00000166509	br0	extracellular_matrix			0.991178
CNMD	ENSG00000136110	br0	extracellular_matrix			0.928518
COL10A1	ENSG00000123500	br0	extracellular_matrix			0.945755
COL11A1	ENSG00000060718	br0	extracellular_matrix			0.890655
COL11A2	ENSG00000204248	br0	extracellular_matrix	1_0_0_0	0	0.807905
COL12A1	ENSG00000111799	br0	extracellular_matrix			0.422041
COL14A1	ENSG00000187955	br0	extracellular_matrix			0.521142
COL15A1	ENSG00000204291	br0	extracellular_matrix			0.314418
COL16A1	ENSG00000084636	br0	extracellular_matrix			0.357914
COL17A1	ENSG00000065618	br0	extracellular_matrix			0.776764
COL18A1	ENSG00000182871	br0	extracellular_matrix			0.291484
COL19A1	ENSG00000082293	br0	extracellular_matrix			0.967863
COL1A1	ENSG00000108821	br0	extracellular_matrix			0.344116
COL1A2	ENSG00000164692	br0	extracellular_matrix			0.299916
COL20A1	ENSG00000101203	br0	extracellular_matrix	1_0_0_0	0	0.971255
COL21A1	ENSG00000124749	br0	extracellular_matrix			0.583917
COL22A1	ENSG00000169436	br0	extracellular_matrix			0.928116
COL24A1	ENSG00000171502	br0	extracellular_matrix			0.784801
COL27A1	ENSG00000196739	br0	extracellular_matrix			0.497061
COL28A1	ENSG00000215018	br0	extracellular_matrix			0.702944
COL2A1	ENSG00000139219	br0	extracellular_matrix	0_1_0_0	0	0.93032
COL4A1	ENSG00000187498	br0	extracellular_matrix			0.311834
COL4A2	ENSG00000134871	br0	extracellular_matrix			0.303754
COL4A6	ENSG00000197565	br0	extracellular_matrix			0.689183
COL5A1	ENSG00000130635	br0	extracellular_matrix			0.415978
COL5A2	ENSG00000204262	br0	extracellular_matrix			0.342669
COL6A1	ENSG00000142156	br0	extracellular_matrix			0.235069
COL6A2	ENSG00000142173	br0	extracellular_matrix			0.229676
COL6A3	ENSG00000163359	br0	extracellular_matrix			0.365109
COL6A6	ENSG00000206384	br0	extracellular_matrix			0.924045
COL7A1	ENSG00000114270	br0	extracellular_matrix			0.484396
COL8A1	ENSG00000144810	br0	extracellular_matrix			0.667793
COL8A2	ENSG00000171812	br0	extracellular_matrix			0.543914
COL9A1	ENSG00000112280	br0	extracellular_matrix	0_0_1_0	0	0.892722
COL9A2	ENSG00000049089	br0	extracellular_matrix			0.600208
COL9A3	ENSG00000092758	br0	extracellular_matrix			0.591284
COMP	ENSG00000105664	br0	extracellular_matrix			0.667028
CPA6	ENSG00000165078	br0	extracellular_matrix	0_0_1_0	0	0.938313
CPZ	ENSG00000109625	br0	extracellular_matrix			0.89634
CRTAC1	ENSG00000095713	br0	extracellular_matrix	0_0_0_1	0	0.644471
DCN	ENSG00000011465	br0	extracellular_matrix			0.280721
DPT	ENSG00000143196	br0	extracellular_matrix			0.360374
EFEMP1	ENSG00000115380	br0	extracellular_matrix			0.38873
EFEMP2	ENSG00000172638	br0	extracellular_matrix			0.226053
EGFL6	ENSG00000198759	br0	extracellular_matrix			0.898514
EGFL7	ENSG00000172889	br0	extracellular_matrix			0.255944
EMILIN1	ENSG00000138080	br0	extracellular_matrix			0.306465
EMILIN2	ENSG00000132205	br0	extracellular_matrix			0.437034
EPYC	ENSG00000083782	br0	extracellular_matrix			NA
FBLN1	ENSG00000077942	br0	extracellular_matrix			0.340235
FBLN2	ENSG00000163520	br0	extracellular_matrix			0.361227
FBLN5	ENSG00000140092	br0	extracellular_matrix			0.33321
FBLN7	ENSG00000144152	br0	extracellular_matrix			0.689413
FBN3	ENSG00000142449	br0	extracellular_matrix			0.915846
FMOD	ENSG00000122176	br0	extracellular_matrix			0.40168
FNDC1	ENSG00000164694	br0	extracellular_matrix			0.795383
FREM1	ENSG00000164946	br0	extracellular_matrix	0_1_0_0	0	0.706368
FREM3	ENSG00000183090	br0	extracellular_matrix			NA
GLDN	ENSG00000186417	br0	extracellular_matrix			0.783991
HAPLN1	ENSG00000145681	br0	extracellular_matrix			0.987459
HAPLN3	ENSG00000140511	br0	extracellular_matrix			0.47151
HMCN1	ENSG00000143341	br0	extracellular_matrix			0.758576
HMCN2	ENSG00000148357	br0	extracellular_matrix			0.610373
HPSE	ENSG00000173083	br0	extracellular_matrix			0.695493
HPSE2	ENSG00000172987	br0	extracellular_matrix			0.711529
HSPG2	ENSG00000142798	br0	extracellular_matrix			0.319467
KAZALD1	ENSG00000107821	br0	extracellular_matrix			0.65376
KERA	ENSG00000139330	br0	extracellular_matrix			1
LAMA1	ENSG00000101680	br0	extracellular_matrix	1_0_0_0	0	0.8453
LAMA2	ENSG00000196569	br0	extracellular_matrix			0.35491
LAMA4	ENSG00000112769	br0	extracellular_matrix			0.386799
LAMA5	ENSG00000130702	br0	extracellular_matrix			0.237434
LAMB1	ENSG00000091136	br0	extracellular_matrix			0.274569
LAMB2	ENSG00000172037	br0	extracellular_matrix			0.198101
LAMB3	ENSG00000196878	br0	extracellular_matrix			0.500887
LAMB4	ENSG00000091128	br0	extracellular_matrix			0.994776
LAMC1	ENSG00000135862	br0	extracellular_matrix			0.251997
LAMC2	ENSG00000058085	br0	extracellular_matrix			0.516838
LAMC3	ENSG00000050555	br0	extracellular_matrix			0.620347
LOXL1	ENSG00000129038	br0	extracellular_matrix			0.426726
LOXL2	ENSG00000134013	br0	extracellular_matrix			0.485203
LOXL3	ENSG00000115318	br0	extracellular_matrix			0.361444
LOXL4	ENSG00000138131	br0	extracellular_matrix			0.390252
LTBP1	ENSG00000049323	br0	extracellular_matrix			0.508444
LTBP2	ENSG00000119681	br0	extracellular_matrix			0.500968
LTBP4	ENSG00000090006	br0	extracellular_matrix			0.266424
LUM	ENSG00000139329	br0	extracellular_matrix			0.336833
MATN1	ENSG00000162510	br0	extracellular_matrix			0.988392
MATN2	ENSG00000132561	br0	extracellular_matrix			0.397605
MATN3	ENSG00000132031	br0	extracellular_matrix			0.776229
MATN4	ENSG00000124159	br0	extracellular_matrix			0.906456
MFAP2	ENSG00000117122	br0	extracellular_matrix			0.524971
MMP1	ENSG00000196611	br0	extracellular_matrix			0.864306
MMP11	ENSG00000099953	br0	extracellular_matrix			0.711721
MMP13	ENSG00000137745	br0	extracellular_matrix			1
MMP17	ENSG00000198598	br0	extracellular_matrix			0.566923
MMP19	ENSG00000123342	br0	extracellular_matrix			0.457324
MMP2	ENSG00000087245	br0	extracellular_matrix			0.299774
MMP21	ENSG00000154485	br0	extracellular_matrix	0_1_0_0	1	1
MMP24	ENSG00000125966	br0	extracellular_matrix			0.858475
MMP28	ENSG00000271447	br0	extracellular_matrix			0.544278
MXRA5	ENSG00000101825	br0	extracellular_matrix			0.453423
MYOC	ENSG00000034971	br0	extracellular_matrix			0.60559
NDP	ENSG00000124479	br0	extracellular_matrix			0.817558
NID1	ENSG00000116962	br0	extracellular_matrix			0.226165
NID2	ENSG00000087303	br0	extracellular_matrix			0.466416
NPNT	ENSG00000168743	br0	extracellular_matrix			0.537892
NTN1	ENSG00000065320	br0	extracellular_matrix			0.522917
NTN4	ENSG00000074527	br0	extracellular_matrix			0.37811
OLFML3	ENSG00000116774	br0	extracellular_matrix			0.338678
PCOLCE2	ENSG00000163710	br0	extracellular_matrix			0.483005
PCSK6	ENSG00000140479	br0	extracellular_matrix			0.770121
PLOD3	ENSG00000106397	br0	extracellular_matrix			0.201562
PODN	ENSG00000174348	br0	extracellular_matrix			0.343663
POSTN	ENSG00000133110	br0	extracellular_matrix			0.479257
PRG4	ENSG00000116690	br0	extracellular_matrix			0.701306
PXDN	ENSG00000130508	br0	extracellular_matrix			0.30066
QSOX1	ENSG00000116260	br0	extracellular_matrix			0.235236
SBSPON	ENSG00000164764	br0	extracellular_matrix			0.606204
SMOC1	ENSG00000198732	br0	extracellular_matrix			0.574158
SMOC2	ENSG00000112562	br0	extracellular_matrix			0.420075
SOST	ENSG00000167941	br0	extracellular_matrix			0.98115
SOSTDC1	ENSG00000171243	br0	extracellular_matrix			0.74927
TGM2	ENSG00000198959	br0	extracellular_matrix			0.336185
THBS1	ENSG00000137801	br0	extracellular_matrix			0.294153
THBS2	ENSG00000186340	br0	extracellular_matrix			0.471041
THBS3	ENSG00000169231	br0	extracellular_matrix			0.254628
THBS4	ENSG00000113296	br0	extracellular_matrix			0.588227
TIMP2	ENSG00000035862	br0	extracellular_matrix			0.241739
TIMP3	ENSG00000100234	br0	extracellular_matrix			0.221031
TIMP4	ENSG00000157150	br0	extracellular_matrix			0.528485
TINAGL1	ENSG00000142910	br0	extracellular_matrix			0.314223
TLL1	ENSG00000038295	br0	extracellular_matrix			0.6589
TNC	ENSG00000041982	br0	extracellular_matrix			0.472749
TNN	ENSG00000120332	br0	extracellular_matrix			0.893937
VIT	ENSG00000205221	br0	extracellular_matrix			0.62763
VWA1	ENSG00000179403	br0	extracellular_matrix	0_0_0_1	0	0.398477
VWA2	ENSG00000165816	br0	extracellular_matrix			0.794686
VWC2	ENSG00000188730	br0	extracellular_matrix			0.958429
WFDC1	ENSG00000103175	br0	extracellular_matrix	0_0_0_1	0	0.490229
WNT1	ENSG00000125084	br0	extracellular_matrix			0.962328
WNT10A	ENSG00000135925	br0	extracellular_matrix			0.840829
WNT10B	ENSG00000169884	br0	extracellular_matrix			0.789577
WNT11	ENSG00000085741	br0	extracellular_matrix			0.550768
WNT16	ENSG00000002745	br0	extracellular_matrix			0.933257
WNT2	ENSG00000105989	br0	extracellular_matrix			0.862244
WNT2B	ENSG00000134245	br0	extracellular_matrix			0.558404
WNT3	ENSG00000108379	br0	extracellular_matrix			0.844742
WNT3A	ENSG00000154342	br0	extracellular_matrix			0.9559
WNT4	ENSG00000162552	br0	extracellular_matrix			0.704471
WNT5B	ENSG00000111186	br0	extracellular_matrix	0_0_1_0	0	0.594672
WNT6	ENSG00000115596	br0	extracellular_matrix			0.702573
WNT7A	ENSG00000154764	br0	extracellular_matrix			0.914871
WNT7B	ENSG00000188064	br0	extracellular_matrix			0.827306
WNT8A	ENSG00000061492	br0	extracellular_matrix			1
WNT8B	ENSG00000075290	br0	extracellular_matrix			1
WNT9A	ENSG00000143816	br0	extracellular_matrix			0.490035
ADAMTS12	ENSG00000151388	br1	extracellular_matrix			0.733467
ADAMTS19	ENSG00000145808	br1	extracellular_matrix			0.923627
ADAMTS20	ENSG00000173157	br1	extracellular_matrix			NA
ADAMTS4	ENSG00000158859	br1	extracellular_matrix			0.45637
CCN5	ENSG00000064205	br1	extracellular_matrix			0.54255
COL26A1	ENSG00000160963	br1	extracellular_matrix			0.875184
COL3A1	ENSG00000168542	br1	extracellular_matrix			0.322739
COL4A5	ENSG00000188153	br1	extracellular_matrix			0.445647
EMILIN3	ENSG00000183798	br1	extracellular_matrix	0_1_0_0	1	0.738252
LAMA3	ENSG00000053747	br1	extracellular_matrix			0.489855
LOX	ENSG00000113083	br1	extracellular_matrix			0.571038
MMP10	ENSG00000166670	br1	extracellular_matrix			0.869974
MMP12	ENSG00000262406	br1	extracellular_matrix			0.905034
MMP16	ENSG00000156103	br1	extracellular_matrix			0.868707
MMP20	ENSG00000137674	br1	extracellular_matrix			1
MMP3	ENSG00000149968	br1	extracellular_matrix			0.778937
MMP7	ENSG00000137673	br1	extracellular_matrix			0.744734
MMP8	ENSG00000118113	br1	extracellular_matrix			0.962553
MMRN1	ENSG00000138722	br1	extracellular_matrix			0.520418
PRELP	ENSG00000188783	br1	extracellular_matrix			0.374842
SPOCK3	ENSG00000196104	br1	extracellular_matrix	0_0_1_0	0	0.940111
TFPI2	ENSG00000105825	br1	extracellular_matrix			0.637363
TNXB	ENSG00000168477	br1	extracellular_matrix			0.355636
WIF1	ENSG00000156076	br1	extracellular_matrix			0.821812
WNT9B	ENSG00000158955	br1	extracellular_matrix	0_0_0_1	0	1
ADAMTS2	ENSG00000087116	br2	extracellular_matrix			0.351545
COL4A3	ENSG00000169031	br2	extracellular_matrix			0.630614
COL4A4	ENSG00000081052	br2	extracellular_matrix			0.59947
DMP1	ENSG00000152592	br2	extracellular_matrix			1
ELN	ENSG00000049540	br2	extracellular_matrix			0.42622
MEPE	ENSG00000152595	br2	extracellular_matrix			1
MMRN2	ENSG00000173269	br2	extracellular_matrix			0.350945
PCOLCE	ENSG00000106333	br2	extracellular_matrix			0.284338
TINAG	ENSG00000137251	br2	extracellular_matrix			0.957393
WNT5A	ENSG00000114251	br2	extracellular_matrix			0.629747
ENAM	ENSG00000132464	br3	extracellular_matrix	0_1_0_0	0	0.980364
PRSS36	ENSG00000178226	br3	extracellular_matrix			0.693257
UCMA	ENSG00000165623	br3	extracellular_matrix			1
ADAMTSL5	ENSG00000185761	br4	extracellular_matrix			0.628428
C6orf15	ENSG00000204542	br4	extracellular_matrix			0.977145
ECM1	ENSG00000143369	br4	extracellular_matrix	0_1_0_0	0	0.489805
LAD1	ENSG00000159166	br4	extracellular_matrix			0.635924
MFAP4	ENSG00000166482	br4	extracellular_matrix			0.305328
MFAP5	ENSG00000197614	br4	extracellular_matrix			0.528504
MMP26	ENSG00000167346	br4	extracellular_matrix			1
MUC20	ENSG00000176945	br4	extracellular_matrix			0.415617
RPTN	ENSG00000215853	br4	extracellular_matrix			0.95693
COL5A3	ENSG00000080573	br5	extracellular_matrix			0.365955
ECM2	ENSG00000106823	br5	extracellular_matrix			0.510611
ADAM12	ENSG00000148848	br0	female_repro			0.830669
GDF9	ENSG00000164404	br0	female_repro	1_0_0_0	0	0.976145
ISM2	ENSG00000100593	br0	female_repro			0.920312
NOTUM	ENSG00000185269	br0	female_repro			0.886737
PAPPA	ENSG00000182752	br0	female_repro			0.739621
PAPPA2	ENSG00000116183	br0	female_repro			0.919928
PRSS35	ENSG00000146250	br0	female_repro			0.829501
RSPO1	ENSG00000169218	br0	female_repro			0.745665
SERPINE2	ENSG00000135919	br0	female_repro			0.403015
HTRA4	ENSG00000169495	br1	female_repro			0.955078
PSG7	ENSG00000221878	br1	female_repro			NA
SFRP4	ENSG00000106483	br1	female_repro			0.585731
ZP2	ENSG00000103310	br1	female_repro			1
ZP1	ENSG00000149506	br2	female_repro			0.954767
CSN1S1	ENSG00000126545	br3	female_repro			0.979883
KISS1	ENSG00000170498	br3	female_repro			0.946982
OVGP1	ENSG00000085465	br3	female_repro			0.702149
PLAC1	ENSG00000170965	br3	female_repro			1
PSG6	ENSG00000170848	br3	female_repro			NA
CSN3	ENSG00000171209	br4	female_repro			0.969027
LALBA	ENSG00000167531	br4	female_repro			0.992866
PRG2	ENSG00000186652	br4	female_repro			0.851943
PSG11	ENSG00000243130	br4	female_repro			NA
PSG2	ENSG00000242221	br4	female_repro			NA
PSG9	ENSG00000183668	br4	female_repro			NA
TAC3	ENSG00000166863	br4	female_repro			0.874081
ZP3	ENSG00000188372	br4	female_repro			0.603577
CSN2	ENSG00000135222	br5	female_repro			0.98704
CST9	ENSG00000173335	br5	female_repro			1
PAEP	ENSG00000122133	br5	female_repro			0.955405
ZP4	ENSG00000116996	br5	female_repro			NA
ERVH48-1	ENSG00000233056	br6	female_repro			NA
PSG1	ENSG00000231924	br6	female_repro			NA
PSG3	ENSG00000221826	br6	female_repro			1
PSG4	ENSG00000243137	br6	female_repro			0.991054
PSG5	ENSG00000204941	br6	female_repro			1
PSG8	ENSG00000124467	br6	female_repro			NA
SCGB2A2	ENSG00000110484	br6	female_repro			0.910009
IGHG1	ENSG00000211896	br1	immunoglobulin			0.48491
IGHG2	ENSG00000211893	br1	immunoglobulin			0.545267
IGHG3	ENSG00000211897	br1	immunoglobulin			0.534016
IGHG4	ENSG00000211892	br1	immunoglobulin			0.597513
IGHM	ENSG00000211899	br1	immunoglobulin			0.582212
IGHV1-18	ENSG00000211945	br1	immunoglobulin			0.608835
IGHV1-2	ENSG00000211934	br1	immunoglobulin			0.597646
IGHV1-24	ENSG00000211950	br1	immunoglobulin			0.676991
IGHV1-3	ENSG00000211935	br1	immunoglobulin			0.660746
IGHV1-45	ENSG00000211961	br1	immunoglobulin			0.890251
IGHV1-46	ENSG00000211962	br1	immunoglobulin			0.678271
IGHV1-58	ENSG00000211968	br1	immunoglobulin			0.851492
IGHV1-69	ENSG00000211973	br1	immunoglobulin			0.753286
IGHV1-69-2	ENSG00000281990	br1	immunoglobulin			0.812837
IGHV1-69D	ENSG00000280411	br1	immunoglobulin			0.681628
IGHV2-26	ENSG00000211951	br1	immunoglobulin			0.747792
IGHV2-5	ENSG00000211937	br1	immunoglobulin			0.618544
IGHV2-70	ENSG00000274576	br1	immunoglobulin			0.749617
IGHV2-70D	ENSG00000211974	br1	immunoglobulin			0.823457
IGHV5-10-1	ENSG00000282651	br1	immunoglobulin			0.701825
IGHV5-51	ENSG00000211966	br1	immunoglobulin			0.603744
IGLV11-55	ENSG00000211641	br1	immunoglobulin			NA
IGLV2-11	ENSG00000211668	br1	immunoglobulin			0.577773
IGLV2-14	ENSG00000211666	br1	immunoglobulin			0.522072
IGLV2-18	ENSG00000211664	br1	immunoglobulin			0.746579
IGLV2-23	ENSG00000211660	br1	immunoglobulin			0.58798
IGLV2-33	ENSG00000211656	br1	immunoglobulin			0.974164
IGLV2-8	ENSG00000278196	br1	immunoglobulin			0.586863
IGLV3-1	ENSG00000211673	br1	immunoglobulin			0.566496
IGLV3-10	ENSG00000211669	br1	immunoglobulin			0.652693
IGLV3-12	ENSG00000211667	br1	immunoglobulin			0.889127
IGLV3-16	ENSG00000211665	br1	immunoglobulin			0.912691
IGLV3-19	ENSG00000211663	br1	immunoglobulin			0.584899
IGLV3-21	ENSG00000211662	br1	immunoglobulin			0.582709
IGLV3-22	ENSG00000211661	br1	immunoglobulin			0.978783
IGLV3-25	ENSG00000211659	br1	immunoglobulin			0.593502
IGLV3-27	ENSG00000211658	br1	immunoglobulin			0.780297
IGLV3-32	ENSG00000211657	br1	immunoglobulin			NA
IGLV3-9	ENSG00000211670	br1	immunoglobulin			0.756768
IGHA1	ENSG00000211895	br3	immunoglobulin			0.417888
IGHE	ENSG00000211891	br3	immunoglobulin			0.916647
IGHV3-11	ENSG00000211941	br3	immunoglobulin			0.661061
IGHV3-13	ENSG00000211942	br3	immunoglobulin			0.78851
IGHV3-15	ENSG00000211943	br3	immunoglobulin			0.638094
IGHV3-20	ENSG00000211946	br3	immunoglobulin			0.743782
IGHV3-21	ENSG00000211947	br3	immunoglobulin			0.61119
IGHV3-30	ENSG00000270550	br3	immunoglobulin			0.594127
IGHV3-33	ENSG00000211955	br3	immunoglobulin			0.631698
IGHV3-43	ENSG00000232216	br3	immunoglobulin			0.734887
IGHV3-48	ENSG00000211964	br3	immunoglobulin			0.625256
IGHV3-49	ENSG00000211965	br3	immunoglobulin			0.678585
IGHV3-7	ENSG00000211938	br3	immunoglobulin			0.60855
IGHV3-72	ENSG00000225698	br3	immunoglobulin			0.765373
IGHV3-73	ENSG00000211976	br3	immunoglobulin			0.749453
IGHV3-74	ENSG00000224650	br3	immunoglobulin			0.693122
IGHV4-28	ENSG00000211952	br3	immunoglobulin			0.815776
IGHV4-31	ENSG00000231475	br3	immunoglobulin			0.710982
IGHV4-34	ENSG00000211956	br3	immunoglobulin			0.66589
IGHV4-39	ENSG00000211959	br3	immunoglobulin			0.587979
IGHV4-4	ENSG00000276775	br3	immunoglobulin			0.66989
IGHV4-59	ENSG00000224373	br3	immunoglobulin			0.630122
IGHV4-61	ENSG00000211970	br3	immunoglobulin			0.767387
IGHV6-1	ENSG00000211933	br3	immunoglobulin			0.73935
IGHV8-51-1	ENSG00000254167	br3	immunoglobulin			0.981354
IGKC	ENSG00000211592	br3	immunoglobulin			0.375028
IGKV2-30	ENSG00000243238	br3	immunoglobulin			0.66066
IGKV2D-30	ENSG00000239571	br3	immunoglobulin			0.924319
IGKV4-1	ENSG00000211598	br3	immunoglobulin			0.555231
IGLC1	ENSG00000211675	br3	immunoglobulin			0.462412
IGLC2	ENSG00000211677	br3	immunoglobulin			0.457158
IGLC3	ENSG00000211679	br3	immunoglobulin			0.493351
IGLC7	ENSG00000211685	br3	immunoglobulin			0.7562
IGLV4-3	ENSG00000211672	br3	immunoglobulin			0.910847
IGLV4-60	ENSG00000211639	br3	immunoglobulin			0.814321
IGLV4-69	ENSG00000211637	br3	immunoglobulin			0.689036
IGLV9-49	ENSG00000223350	br3	immunoglobulin			0.836154
IGHA2	ENSG00000211890	br4	immunoglobulin			0.548619
IGHV3-16	ENSG00000211944	br5	immunoglobulin			1
IGHV3-23	ENSG00000211949	br5	immunoglobulin			0.547103
IGHV3-35	ENSG00000211957	br5	immunoglobulin			0.950046
IGHV3-38	ENSG00000211958	br5	immunoglobulin			0.965955
IGHV3-53	ENSG00000211967	br5	immunoglobulin			0.75748
IGHV3-64	ENSG00000223648	br5	immunoglobulin			0.824186
IGHV3-64D	ENSG00000282639	br5	immunoglobulin			0.754521
IGHV3-66	ENSG00000211972	br5	immunoglobulin			0.831461
IGHV7-4-1	ENSG00000282122	br5	immunoglobulin			0.754562
IGHV7-81	ENSG00000211979	br5	immunoglobulin			0.969395
IGKV1-12	ENSG00000243290	br5	immunoglobulin			0.655229
IGKV1-16	ENSG00000240864	br5	immunoglobulin			0.658423
IGKV1-17	ENSG00000240382	br5	immunoglobulin			0.658594
IGKV1-27	ENSG00000244575	br5	immunoglobulin			0.65122
IGKV1-33	ENSG00000242076	br5	immunoglobulin			0.668655
IGKV1-37	ENSG00000239862	br5	immunoglobulin			0.935724
IGKV1-39	ENSG00000242371	br5	immunoglobulin			0.61689
IGKV1-5	ENSG00000243466	br5	immunoglobulin			0.530365
IGKV1-6	ENSG00000239855	br5	immunoglobulin			0.668621
IGKV1-8	ENSG00000240671	br5	immunoglobulin			0.781223
IGKV1-9	ENSG00000241755	br5	immunoglobulin			0.615324
IGKV1D-12	ENSG00000278857	br5	immunoglobulin			0.883034
IGKV1D-13	ENSG00000276566	br5	immunoglobulin			0.80829
IGKV1D-16	ENSG00000241244	br5	immunoglobulin			0.834197
IGKV1D-17	ENSG00000242766	br5	immunoglobulin			0.910445
IGKV1D-33	ENSG00000239975	br5	immunoglobulin			0.885904
IGKV1D-37	ENSG00000250036	br5	immunoglobulin			0.966039
IGKV1D-39	ENSG00000251546	br5	immunoglobulin			0.79582
IGKV1D-42	ENSG00000211633	br5	immunoglobulin			0.965816
IGKV1D-43	ENSG00000242580	br5	immunoglobulin			0.924825
IGKV1D-8	ENSG00000239819	br5	immunoglobulin			0.876885
IGKV2-28	ENSG00000244116	br5	immunoglobulin			0.655332
IGKV2-40	ENSG00000273962	br5	immunoglobulin			0.857039
IGKV2D-26	ENSG00000211623	br5	immunoglobulin			1
IGKV2D-28	ENSG00000242534	br5	immunoglobulin			0.917561
IGKV2D-29	ENSG00000243264	br5	immunoglobulin			0.767266
IGKV2D-40	ENSG00000251039	br5	immunoglobulin			0.823964
IGKV3-11	ENSG00000241351	br5	immunoglobulin			0.538447
IGKV3-15	ENSG00000244437	br5	immunoglobulin			0.572649
IGKV3-20	ENSG00000239951	br5	immunoglobulin			0.489662
IGKV3-7	ENSG00000243063	br5	immunoglobulin			0.855679
IGKV3D-11	ENSG00000211632	br5	immunoglobulin			0.849071
IGKV3D-15	ENSG00000224041	br5	immunoglobulin			0.827213
IGKV3D-20	ENSG00000211625	br5	immunoglobulin			0.755512
IGKV3D-7	ENSG00000228325	br5	immunoglobulin			0.879709
IGKV5-2	ENSG00000211599	br5	immunoglobulin			0.846755
IGKV6-21	ENSG00000211611	br5	immunoglobulin			0.770465
IGKV6D-21	ENSG00000225523	br5	immunoglobulin			0.871655
IGKV6D-41	ENSG00000211626	br5	immunoglobulin			0.968464
IGLV10-54	ENSG00000211642	br5	immunoglobulin			0.769099
IGLV5-37	ENSG00000211654	br5	immunoglobulin			0.888071
IGLV5-45	ENSG00000211650	br5	immunoglobulin			0.768938
IGLV5-48	ENSG00000211647	br5	immunoglobulin			0.975839
IGLV5-52	ENSG00000211643	br5	immunoglobulin			0.245271
IGLV6-57	ENSG00000211640	br5	immunoglobulin			0.622977
IGLV7-43	ENSG00000211652	br5	immunoglobulin			0.747015
IGLV7-46	ENSG00000211649	br5	immunoglobulin			0.716592
IGLV8-61	ENSG00000211638	br5	immunoglobulin			0.699105
IGKV2-24	ENSG00000241294	br6	immunoglobulin			0.687352
IGKV2D-24	ENSG00000241566	br6	immunoglobulin			0.899416
IGLV1-36	ENSG00000211655	br6	immunoglobulin			0.776616
IGLV1-40	ENSG00000211653	br6	immunoglobulin			0.56643
IGLV1-44	ENSG00000211651	br6	immunoglobulin			0.615928
IGLV1-47	ENSG00000211648	br6	immunoglobulin			0.642692
IGLV1-50	ENSG00000211645	br6	immunoglobulin			0.945476
IGLV1-51	ENSG00000211644	br6	immunoglobulin			0.535318
IGHD1-1	ENSG00000236170	#N/A	immunoglobulin			NA
IGHJ1	ENSG00000211905	#N/A	immunoglobulin			0.727568
IGKJ1	ENSG00000211597	#N/A	immunoglobulin			0.407033
IGLJ1	ENSG00000211674	#N/A	immunoglobulin			0.720118
ABCB6	ENSG00000115657	br0	intracellular_membrane_possible control			0.229714
ABHD18	ENSG00000164074	br0	intracellular_membrane_possible control			0.219735
ACACB	ENSG00000076555	br0	intracellular_membrane_possible control			0.400754
ACHE	ENSG00000087085	br0	intracellular_membrane_possible control			0.58121
ACP5	ENSG00000102575	br0	intracellular_membrane_possible control			0.504376
ACP6	ENSG00000162836	br0	intracellular_membrane_possible control			0.380565
ACVR1C	ENSG00000123612	br0	intracellular_membrane_possible control			0.905874
ACVRL1	ENSG00000139567	br0	intracellular_membrane_possible control			0.437121
ADAM10	ENSG00000137845	br0	intracellular_membrane_possible control			0.293249
ADAM8	ENSG00000151651	br0	intracellular_membrane_possible control			0.643281
ADGRA3	ENSG00000152990	br0	intracellular_membrane_possible control			0.3287
ADGRB2	ENSG00000121753	br0	intracellular_membrane_possible control			0.751561
ADPGK	ENSG00000159322	br0	intracellular_membrane_possible control			0.222154
AFG1L	ENSG00000135537	br0	intracellular_membrane_possible control			0.866812
AGA	ENSG00000038002	br0	intracellular_membrane_possible control			0.211434
AGR2	ENSG00000106541	br0	intracellular_membrane_possible control			0.693787
ALDH9A1	ENSG00000143149	br0	intracellular_membrane_possible control			0.173102
ALPL	ENSG00000162551	br0	intracellular_membrane_possible control			0.584193
ANGEL1	ENSG00000013523	br0	intracellular_membrane_possible control			0.378983
ANTXR1	ENSG00000169604	br0	intracellular_membrane_possible control			0.392625
ANTXR2	ENSG00000163297	br0	intracellular_membrane_possible control			0.366857
ARSA	ENSG00000100299	br0	intracellular_membrane_possible control			0.218334
ARSG	ENSG00000141337	br0	intracellular_membrane_possible control	0_1_0_0	0	0.415865
ASAH1	ENSG00000104763	br0	intracellular_membrane_possible control			0.262306
ASAH2	ENSG00000188611	br0	intracellular_membrane_possible control			NA
B3GALNT2	ENSG00000162885	br0	intracellular_membrane_possible control			0.416969
B3GLCT	ENSG00000187676	br0	intracellular_membrane_possible control			0.474216
B3GNT3	ENSG00000179913	br0	intracellular_membrane_possible control			0.756489
B3GNT8	ENSG00000177191	br0	intracellular_membrane_possible control			0.619177
B3GNT9	ENSG00000237172	br0	intracellular_membrane_possible control			0.335166
B4GALNT1	ENSG00000135454	br0	intracellular_membrane_possible control			0.777083
B4GALT1	ENSG00000086062	br0	intracellular_membrane_possible control			0.205074
B4GALT4	ENSG00000121578	br0	intracellular_membrane_possible control	0_1_0_0	0	0.275075
B4GAT1	ENSG00000174684	br0	intracellular_membrane_possible control			0.320902
BAG6	ENSG00000204463	br0	intracellular_membrane_possible control			0.197308
BOC	ENSG00000144857	br0	intracellular_membrane_possible control			0.419899
BRINP1	ENSG00000078725	br0	intracellular_membrane_possible control			0.946913
C12orf73	ENSG00000204954	br0	intracellular_membrane_possible control			0.266858
C19orf47	ENSG00000160392	br0	intracellular_membrane_possible control			0.465874
C22orf39	ENSG00000242259	br0	intracellular_membrane_possible control			0.272801
C2orf69	ENSG00000178074	br0	intracellular_membrane_possible control			0.297945
C9orf72	ENSG00000147894	br0	intracellular_membrane_possible control			0.329191
CADM3	ENSG00000162706	br0	intracellular_membrane_possible control			0.573295
CALR	ENSG00000179218	br0	intracellular_membrane_possible control			0.181433
CALU	ENSG00000128595	br0	intracellular_membrane_possible control			0.233421
CASP7	ENSG00000165806	br0	intracellular_membrane_possible control			0.233105
CASQ1	ENSG00000143318	br0	intracellular_membrane_possible control			0.842373
CASQ2	ENSG00000118729	br0	intracellular_membrane_possible control			0.609229
CD164	ENSG00000135535	br0	intracellular_membrane_possible control			0.102484
CD9	ENSG00000010278	br0	intracellular_membrane_possible control			0.220739
CDH13	ENSG00000140945	br0	intracellular_membrane_possible control			0.692475
CDHR1	ENSG00000148600	br0	intracellular_membrane_possible control			0.856724
CELSR1	ENSG00000075275	br0	intracellular_membrane_possible control			0.532456
CERCAM	ENSG00000167123	br0	intracellular_membrane_possible control			0.429559
CES2	ENSG00000172831	br0	intracellular_membrane_possible control			0.372756
CES3	ENSG00000172828	br0	intracellular_membrane_possible control			0.767325
CFAP65	ENSG00000181378	br0	intracellular_membrane_possible control	1_0_0_0	0	0.932432
CHID1	ENSG00000177830	br0	intracellular_membrane_possible control			0.238085
CHPF2	ENSG00000033100	br0	intracellular_membrane_possible control			0.255288
CHST1	ENSG00000175264	br0	intracellular_membrane_possible control			0.568888
CHST13	ENSG00000180767	br0	intracellular_membrane_possible control	1_0_0_0	0	0.916607
CHST8	ENSG00000124302	br0	intracellular_membrane_possible control			0.94824
CKMT1B	ENSG00000237289	br0	intracellular_membrane_possible control			0.815929
CMPK1	ENSG00000162368	br0	intracellular_membrane_possible control			0.16579
CNPY2	ENSG00000257727	br0	intracellular_membrane_possible control			0.189551
CNTN3	ENSG00000113805	br0	intracellular_membrane_possible control			0.609276
CNTN4	ENSG00000144619	br0	intracellular_membrane_possible control			0.704926
COASY	ENSG00000068120	br0	intracellular_membrane_possible control			0.121295
CORIN	ENSG00000145244	br0	intracellular_membrane_possible control			0.843327
CPE	ENSG00000109472	br0	intracellular_membrane_possible control			0.34849
CPO	ENSG00000144410	br0	intracellular_membrane_possible control			0.921639
CPVL	ENSG00000106066	br0	intracellular_membrane_possible control			0.45694
CRB2	ENSG00000148204	br0	intracellular_membrane_possible control			0.89831
CRELD1	ENSG00000163703	br0	intracellular_membrane_possible control			0.239199
CRELD2	ENSG00000184164	br0	intracellular_membrane_possible control			0.24286
CRIM1	ENSG00000150938	br0	intracellular_membrane_possible control			0.358258
CSF1R	ENSG00000182578	br0	intracellular_membrane_possible control			0.484325
CTBS	ENSG00000117151	br0	intracellular_membrane_possible control			0.360865
CTSA	ENSG00000064601	br0	intracellular_membrane_possible control			0.253716
CTSC	ENSG00000109861	br0	intracellular_membrane_possible control			0.353825
CTSF	ENSG00000174080	br0	intracellular_membrane_possible control			0.202231
CTSH	ENSG00000103811	br0	intracellular_membrane_possible control			0.321759
CTSK	ENSG00000143387	br0	intracellular_membrane_possible control			0.39067
CTSL	ENSG00000135047	br0	intracellular_membrane_possible control			0.162034
CTSO	ENSG00000256043	br0	intracellular_membrane_possible control			0.183937
CTSZ	ENSG00000101160	br0	intracellular_membrane_possible control			0.161777
CUBN	ENSG00000107611	br0	intracellular_membrane_possible control			0.781017
CYP17A1	ENSG00000148795	br0	intracellular_membrane_possible control			0.917406
CYP2A7	ENSG00000198077	br0	intracellular_membrane_possible control			0.981121
CYP2J2	ENSG00000134716	br0	intracellular_membrane_possible control			0.670523
DAG1	ENSG00000173402	br0	intracellular_membrane_possible control			0.264918
DAO	ENSG00000110887	br0	intracellular_membrane_possible control			0.952927
DBH	ENSG00000123454	br0	intracellular_membrane_possible control			0.918787
DDR1	ENSG00000204580	br0	intracellular_membrane_possible control			0.262185
DDX17	ENSG00000100201	br0	intracellular_membrane_possible control			0.114953
DEAF1	ENSG00000177030	br0	intracellular_membrane_possible control			0.328441
DNAJB11	ENSG00000090520	br0	intracellular_membrane_possible control			0.175653
DNAJB9	ENSG00000128590	br0	intracellular_membrane_possible control			0.229101
DNAJC3	ENSG00000102580	br0	intracellular_membrane_possible control			0.146422
DNASE1L1	ENSG00000013563	br0	intracellular_membrane_possible control			0.329396
DNASE2B	ENSG00000137976	br0	intracellular_membrane_possible control			0.966109
DPEP1	ENSG00000015413	br0	intracellular_membrane_possible control			0.845983
DSCAM	ENSG00000171587	br0	intracellular_membrane_possible control			0.974556
DSE	ENSG00000111817	br0	intracellular_membrane_possible control			0.378972
EDEM2	ENSG00000088298	br0	intracellular_membrane_possible control			0.188451
EDEM3	ENSG00000116406	br0	intracellular_membrane_possible control			0.146652
EFNA2	ENSG00000099617	br0	intracellular_membrane_possible control			0.932506
ELP5	ENSG00000170291	br0	intracellular_membrane_possible control	1_0_0_0	0	0.380958
ENDOG	ENSG00000167136	br0	intracellular_membrane_possible control			0.35485
ENOX2	ENSG00000165675	br0	intracellular_membrane_possible control			0.349936
ENPP5	ENSG00000112796	br0	intracellular_membrane_possible control	0_1_0_0	1	0.614692
ENPP6	ENSG00000164303	br0	intracellular_membrane_possible control			0.888532
ENPP7	ENSG00000182156	br0	intracellular_membrane_possible control			0.9613
EOGT	ENSG00000163378	br0	intracellular_membrane_possible control			0.357293
EPHA10	ENSG00000183317	br0	intracellular_membrane_possible control	1_0_0_0	0	0.913192
EPHA3	ENSG00000044524	br0	intracellular_membrane_possible control	0_0_1_0	0	0.636306
EPHA7	ENSG00000135333	br0	intracellular_membrane_possible control			0.778133
EPHA8	ENSG00000070886	br0	intracellular_membrane_possible control			0.954476
EPHB2	ENSG00000133216	br0	intracellular_membrane_possible control			0.737666
ERLEC1	ENSG00000068912	br0	intracellular_membrane_possible control			0.179875
ERLIN2	ENSG00000147475	br0	intracellular_membrane_possible control			0.2061
ERN2	ENSG00000134398	br0	intracellular_membrane_possible control			0.832774
ERO1A	ENSG00000197930	br0	intracellular_membrane_possible control			0.342204
ERO1B	ENSG00000086619	br0	intracellular_membrane_possible control			0.497292
ERP44	ENSG00000023318	br0	intracellular_membrane_possible control			0.136794
EXT2	ENSG00000151348	br0	intracellular_membrane_possible control			0.214929
EXTL2	ENSG00000162694	br0	intracellular_membrane_possible control			0.250435
FAM172A	ENSG00000113391	br0	intracellular_membrane_possible control			0.261159
FAM78A	ENSG00000126882	br0	intracellular_membrane_possible control	1_0_0_0	0	0.66454
FAT1	ENSG00000083857	br0	intracellular_membrane_possible control			0.34355
FGFR4	ENSG00000160867	br0	intracellular_membrane_possible control			0.608285
FIBIN	ENSG00000176971	br0	intracellular_membrane_possible control			0.457711
FICD	ENSG00000198855	br0	intracellular_membrane_possible control			0.52408
FJX1	ENSG00000179431	br0	intracellular_membrane_possible control			0.452692
FKBP10	ENSG00000141756	br0	intracellular_membrane_possible control			0.263033
FKBP14	ENSG00000106080	br0	intracellular_membrane_possible control			0.33024
FKBP7	ENSG00000079150	br0	intracellular_membrane_possible control			0.480303
FLRT2	ENSG00000185070	br0	intracellular_membrane_possible control			0.722198
FLRT3	ENSG00000125848	br0	intracellular_membrane_possible control			0.713489
FNDC4	ENSG00000115226	br0	intracellular_membrane_possible control			0.468494
FNDC5	ENSG00000160097	br0	intracellular_membrane_possible control			0.64961
FOXRED2	ENSG00000100350	br0	intracellular_membrane_possible control			0.367925
FPGS	ENSG00000136877	br0	intracellular_membrane_possible control			0.26111
FRAS1	ENSG00000138759	br0	intracellular_membrane_possible control			0.76695
FUCA1	ENSG00000179163	br0	intracellular_membrane_possible control			0.212031
FURIN	ENSG00000140564	br0	intracellular_membrane_possible control			0.224552
FUT11	ENSG00000196968	br0	intracellular_membrane_possible control			0.224723
GABBR1	ENSG00000204681	br0	intracellular_membrane_possible control			0.241187
GALC	ENSG00000054983	br0	intracellular_membrane_possible control			0.274525
GALNS	ENSG00000141012	br0	intracellular_membrane_possible control			0.256955
GALNT1	ENSG00000141429	br0	intracellular_membrane_possible control			0.213668
GALNT10	ENSG00000164574	br0	intracellular_membrane_possible control			0.437914
GALNT2	ENSG00000143641	br0	intracellular_membrane_possible control			0.216659
GANAB	ENSG00000089597	br0	intracellular_membrane_possible control			0.111455
GARS1	ENSG00000106105	br0	intracellular_membrane_possible control			0.204241
GFRA2	ENSG00000168546	br0	intracellular_membrane_possible control	1_0_0_0	0	0.770681
GFRA4	ENSG00000125861	br0	intracellular_membrane_possible control			1
GGH	ENSG00000137563	br0	intracellular_membrane_possible control			0.484489
GGT1	ENSG00000100031	br0	intracellular_membrane_possible control			0.54328
GLA	ENSG00000102393	br0	intracellular_membrane_possible control			0.246867
GLB1	ENSG00000170266	br0	intracellular_membrane_possible control			0.184394
GLIPR1	ENSG00000139278	br0	intracellular_membrane_possible control			0.466402
GM2A	ENSG00000196743	br0	intracellular_membrane_possible control			0.310633
GNPTG	ENSG00000090581	br0	intracellular_membrane_possible control			0.214359
GNS	ENSG00000135677	br0	intracellular_membrane_possible control			0.267445
GPC1	ENSG00000063660	br0	intracellular_membrane_possible control			0.266313
GPC4	ENSG00000076716	br0	intracellular_membrane_possible control			0.343457
GPC5	ENSG00000179399	br0	intracellular_membrane_possible control	1_0_0_0	0	0.952363
GPC6	ENSG00000183098	br0	intracellular_membrane_possible control			0.537731
GPNMB	ENSG00000136235	br0	intracellular_membrane_possible control			0.36181
GPR162	ENSG00000250510	br0	intracellular_membrane_possible control			0.586853
GPX4	ENSG00000167468	br0	intracellular_membrane_possible control			0.264296
GRIA3	ENSG00000125675	br0	intracellular_membrane_possible control			0.864824
GRIA4	ENSG00000152578	br0	intracellular_membrane_possible control			0.975331
GRM3	ENSG00000198822	br0	intracellular_membrane_possible control			0.996979
GRM5	ENSG00000168959	br0	intracellular_membrane_possible control			0.989467
GUSB	ENSG00000169919	br0	intracellular_membrane_possible control			0.159279
GXYLT1	ENSG00000151233	br0	intracellular_membrane_possible control			0.316607
HEG1	ENSG00000173706	br0	intracellular_membrane_possible control			0.330967
HEXA	ENSG00000213614	br0	intracellular_membrane_possible control			0.197228
HEXB	ENSG00000049860	br0	intracellular_membrane_possible control			0.14869
HS3ST1	ENSG00000002587	br0	intracellular_membrane_possible control			0.781975
HSP90AB1	ENSG00000096384	br0	intracellular_membrane_possible control			0.132969
HSP90B1	ENSG00000166598	br0	intracellular_membrane_possible control			0.188777
HSPA13	ENSG00000155304	br0	intracellular_membrane_possible control			0.313351
HSPA5	ENSG00000044574	br0	intracellular_membrane_possible control			0.156692
HYOU1	ENSG00000149428	br0	intracellular_membrane_possible control			0.210059
IDS	ENSG00000010404	br0	intracellular_membrane_possible control			0.321455
IFI30	ENSG00000216490	br0	intracellular_membrane_possible control			0.416752
IGSF21	ENSG00000117154	br0	intracellular_membrane_possible control			0.784402
ILDR1	ENSG00000145103	br0	intracellular_membrane_possible control			0.707829
ITFG1	ENSG00000129636	br0	intracellular_membrane_possible control			0.190691
ITGA9	ENSG00000144668	br0	intracellular_membrane_possible control			0.440805
ITGB3	ENSG00000259207	br0	intracellular_membrane_possible control			0.538746
JMJD8	ENSG00000161999	br0	intracellular_membrane_possible control			0.147436
KANSL2	ENSG00000139620	br0	intracellular_membrane_possible control			0.161086
KARS1	ENSG00000065427	br0	intracellular_membrane_possible control			0.111154
KDR	ENSG00000128052	br0	intracellular_membrane_possible control			0.413537
KIRREL3	ENSG00000149571	br0	intracellular_membrane_possible control			0.95623
LARGE2	ENSG00000165905	br0	intracellular_membrane_possible control			0.546408
LFNG	ENSG00000106003	br0	intracellular_membrane_possible control			0.330579
LGMN	ENSG00000100600	br0	intracellular_membrane_possible control			0.199076
LIPA	ENSG00000107798	br0	intracellular_membrane_possible control			0.382551
LNPEP	ENSG00000113441	br0	intracellular_membrane_possible control			0.221676
LNX1	ENSG00000072201	br0	intracellular_membrane_possible control			0.469047
LRFN5	ENSG00000165379	br0	intracellular_membrane_possible control			0.834432
LRP1	ENSG00000123384	br0	intracellular_membrane_possible control			0.22447
LRRC32	ENSG00000137507	br0	intracellular_membrane_possible control			0.328213
LYPD1	ENSG00000150551	br0	intracellular_membrane_possible control			0.89467
MAGT1	ENSG00000102158	br0	intracellular_membrane_possible control			0.180635
MAN2B1	ENSG00000104774	br0	intracellular_membrane_possible control			0.239549
MANEAL	ENSG00000185090	br0	intracellular_membrane_possible control			0.760714
MAP3K9	ENSG00000006432	br0	intracellular_membrane_possible control			0.687898
MCFD2	ENSG00000180398	br0	intracellular_membrane_possible control			0.222224
MDFIC	ENSG00000135272	br0	intracellular_membrane_possible control			0.31895
MDGA1	ENSG00000112139	br0	intracellular_membrane_possible control			0.697358
MEGF10	ENSG00000145794	br0	intracellular_membrane_possible control			0.942741
MELTF	ENSG00000163975	br0	intracellular_membrane_possible control			0.461131
MESD	ENSG00000117899	br0	intracellular_membrane_possible control			0.274452
MEST	ENSG00000106484	br0	intracellular_membrane_possible control			0.457929
METTL9	ENSG00000197006	br0	intracellular_membrane_possible control			0.221663
MFAP3L	ENSG00000198948	br0	intracellular_membrane_possible control	1_0_0_0	0	0.747932
MFSD4B	ENSG00000173214	br0	intracellular_membrane_possible control			0.546606
MGAT5	ENSG00000152127	br0	intracellular_membrane_possible control			0.268058
MIER1	ENSG00000198160	br0	intracellular_membrane_possible control			0.213384
MMEL1	ENSG00000142606	br0	intracellular_membrane_possible control	1_0_0_0	0	0.972891
MSRB2	ENSG00000148450	br0	intracellular_membrane_possible control			0.167747
MSRB3	ENSG00000174099	br0	intracellular_membrane_possible control			0.416212
MTTP	ENSG00000138823	br0	intracellular_membrane_possible control			0.93401
MUC2	ENSG00000198788	br0	intracellular_membrane_possible control			0.972052
NAGA	ENSG00000198951	br0	intracellular_membrane_possible control			0.170184
NDFIP1	ENSG00000131507	br0	intracellular_membrane_possible control			0.174245
NECAB3	ENSG00000125967	br0	intracellular_membrane_possible control			0.333754
NFE2L1	ENSG00000082641	br0	intracellular_membrane_possible control			0.268427
NLGN1	ENSG00000169760	br0	intracellular_membrane_possible control			0.769821
NLGN3	ENSG00000196338	br0	intracellular_membrane_possible control	0_0_0_1	0	0.670283
NME3	ENSG00000103024	br0	intracellular_membrane_possible control			0.162666
NPTXR	ENSG00000221890	br0	intracellular_membrane_possible control			0.555632
NRXN1	ENSG00000179915	br0	intracellular_membrane_possible control			0.909084
NSUN2	ENSG00000037474	br0	intracellular_membrane_possible control			0.101215
NT5E	ENSG00000135318	br0	intracellular_membrane_possible control			0.414163
NTM	ENSG00000182667	br0	intracellular_membrane_possible control			0.812259
NTNG1	ENSG00000162631	br0	intracellular_membrane_possible control			0.777545
NTNG2	ENSG00000196358	br0	intracellular_membrane_possible control			0.865852
NYX	ENSG00000188937	br0	intracellular_membrane_possible control			NA
OPCML	ENSG00000183715	br0	intracellular_membrane_possible control			0.97691
OS9	ENSG00000135506	br0	intracellular_membrane_possible control			0.0863144
P3H1	ENSG00000117385	br0	intracellular_membrane_possible control			0.216816
P3H2	ENSG00000090530	br0	intracellular_membrane_possible control			0.456487
P3H3	ENSG00000110811	br0	intracellular_membrane_possible control			0.36077
P3H4	ENSG00000141696	br0	intracellular_membrane_possible control			0.290388
P4HA1	ENSG00000122884	br0	intracellular_membrane_possible control			0.213135
P4HA2	ENSG00000072682	br0	intracellular_membrane_possible control			0.315808
P4HA3	ENSG00000149380	br0	intracellular_membrane_possible control			0.72288
P4HB	ENSG00000185624	br0	intracellular_membrane_possible control			0.180179
PAX2	ENSG00000075891	br0	intracellular_membrane_possible control	0_1_0_0	0	0.961047
PCDH15	ENSG00000150275	br0	intracellular_membrane_possible control			0.970224
PCDHGA11	ENSG00000253873	br0	intracellular_membrane_possible control			0.861059
PCYOX1	ENSG00000116005	br0	intracellular_membrane_possible control			0.189208
PDCD6IP	ENSG00000170248	br0	intracellular_membrane_possible control			0.167526
PDF	ENSG00000258429	br0	intracellular_membrane_possible control			0.300167
PDGFRA	ENSG00000134853	br0	intracellular_membrane_possible control			0.387597
PDIA2	ENSG00000185615	br0	intracellular_membrane_possible control			0.858435
PDIA3	ENSG00000167004	br0	intracellular_membrane_possible control			0.183249
PDIA4	ENSG00000155660	br0	intracellular_membrane_possible control			0.251002
PDIA5	ENSG00000065485	br0	intracellular_membrane_possible control			0.245205
PDIA6	ENSG00000143870	br0	intracellular_membrane_possible control			0.177187
PDZD11	ENSG00000120509	br0	intracellular_membrane_possible control			0.109543
PDZD2	ENSG00000133401	br0	intracellular_membrane_possible control			0.620602
PGAM5	ENSG00000247077	br0	intracellular_membrane_possible control			0.178304
PHB1	ENSG00000167085	br0	intracellular_membrane_possible control			0.0896947
PIGK	ENSG00000142892	br0	intracellular_membrane_possible control			0.290785
PIGT	ENSG00000124155	br0	intracellular_membrane_possible control			0.203984
PLA2G15	ENSG00000103066	br0	intracellular_membrane_possible control			0.276309
PLBD1	ENSG00000121316	br0	intracellular_membrane_possible control			0.510543
PLBD2	ENSG00000151176	br0	intracellular_membrane_possible control			0.358391
PLOD1	ENSG00000083444	br0	intracellular_membrane_possible control			0.162756
PLOD2	ENSG00000152952	br0	intracellular_membrane_possible control			0.350976
PLXDC1	ENSG00000161381	br0	intracellular_membrane_possible control			0.453412
PLXNA4	ENSG00000221866	br0	intracellular_membrane_possible control			0.738149
PLXNB1	ENSG00000164050	br0	intracellular_membrane_possible control			0.249953
PMEL	ENSG00000185664	br0	intracellular_membrane_possible control			0.828908
PMEPA1	ENSG00000124225	br0	intracellular_membrane_possible control	0_0_1_0	0	0.418235
POFUT1	ENSG00000101346	br0	intracellular_membrane_possible control			0.164382
POFUT2	ENSG00000186866	br0	intracellular_membrane_possible control			0.210394
POGLUT1	ENSG00000163389	br0	intracellular_membrane_possible control			0.235488
POGLUT3	ENSG00000178202	br0	intracellular_membrane_possible control			0.318112
POMGNT2	ENSG00000144647	br0	intracellular_membrane_possible control			0.345672
PPT1	ENSG00000131238	br0	intracellular_membrane_possible control			0.207395
PPT2	ENSG00000221988	br0	intracellular_membrane_possible control			0.277254
PRCP	ENSG00000137509	br0	intracellular_membrane_possible control			0.205943
PRDX4	ENSG00000123131	br0	intracellular_membrane_possible control			0.240034
PRKCSH	ENSG00000130175	br0	intracellular_membrane_possible control			0.142917
PRLR	ENSG00000113494	br0	intracellular_membrane_possible control			0.796917
PRRT3	ENSG00000163704	br0	intracellular_membrane_possible control			0.638142
PRRT4	ENSG00000224940	br0	intracellular_membrane_possible control			0.827502
PSAP	ENSG00000197746	br0	intracellular_membrane_possible control			0.0710261
PTEN	ENSG00000171862	br0	intracellular_membrane_possible control			0.217648
PTGS1	ENSG00000095303	br0	intracellular_membrane_possible control			0.620514
PTGS2	ENSG00000073756	br0	intracellular_membrane_possible control	0_0_0_1	0	0.621762
PTPRC	ENSG00000081237	br0	intracellular_membrane_possible control			0.649505
PTPRD	ENSG00000153707	br0	intracellular_membrane_possible control			0.674428
PTPRF	ENSG00000142949	br0	intracellular_membrane_possible control			0.259055
PTPRO	ENSG00000151490	br0	intracellular_membrane_possible control			0.874865
PXYLP1	ENSG00000155893	br0	intracellular_membrane_possible control	0_1_0_0	0	0.583559
RCN1	ENSG00000049449	br0	intracellular_membrane_possible control	0_1_0_0	1	0.219562
RCN2	ENSG00000117906	br0	intracellular_membrane_possible control	0_1_0_0	0	0.301306
RNASEH1	ENSG00000171865	br0	intracellular_membrane_possible control			0.171126
RNF150	ENSG00000170153	br0	intracellular_membrane_possible control			0.452061
ROR1	ENSG00000185483	br0	intracellular_membrane_possible control			0.645429
RTN4RL1	ENSG00000185924	br0	intracellular_membrane_possible control			0.585175
RTN4RL2	ENSG00000186907	br0	intracellular_membrane_possible control			0.791428
SAMD1	ENSG00000141858	br0	intracellular_membrane_possible control			0.127197
SDF2	ENSG00000132581	br0	intracellular_membrane_possible control			0.129878
SDF2L1	ENSG00000128228	br0	intracellular_membrane_possible control			0.25363
SDF4	ENSG00000078808	br0	intracellular_membrane_possible control			0.0859667
SEL1L	ENSG00000071537	br0	intracellular_membrane_possible control			0.346524
SELENOF	ENSG00000183291	br0	intracellular_membrane_possible control			0.134587
SELENOM	ENSG00000198832	br0	intracellular_membrane_possible control			0.247655
SELENON	ENSG00000162430	br0	intracellular_membrane_possible control			0.136463
SEMA4G	ENSG00000095539	br0	intracellular_membrane_possible control			0.459116
SEMA6D	ENSG00000137872	br0	intracellular_membrane_possible control			0.526656
SERPINH1	ENSG00000149257	br0	intracellular_membrane_possible control			0.231917
SGCA	ENSG00000108823	br0	intracellular_membrane_possible control			0.565175
SGSH	ENSG00000181523	br0	intracellular_membrane_possible control			0.227082
SHH	ENSG00000164690	br0	intracellular_membrane_possible control			0.869333
SIAE	ENSG00000110013	br0	intracellular_membrane_possible control			0.283817
SIL1	ENSG00000120725	br0	intracellular_membrane_possible control			0.281648
SLC8A1	ENSG00000183023	br0	intracellular_membrane_possible control			0.70394
SNORC	ENSG00000182600	br0	intracellular_membrane_possible control			0.822335
SPTY2D1OS	ENSG00000247595	br0	intracellular_membrane_possible control	1_0_0_0	1	0.896601
SRL	ENSG00000185739	br0	intracellular_membrane_possible control			0.814412
ST3GAL1	ENSG00000008513	br0	intracellular_membrane_possible control			0.358526
ST3GAL2	ENSG00000157350	br0	intracellular_membrane_possible control			0.355855
ST3GAL3	ENSG00000126091	br0	intracellular_membrane_possible control			0.364281
ST3GAL4	ENSG00000110080	br0	intracellular_membrane_possible control			0.365912
ST6GALNAC5	ENSG00000117069	br0	intracellular_membrane_possible control			0.670955
ST6GALNAC6	ENSG00000160408	br0	intracellular_membrane_possible control			0.177275
SUMF1	ENSG00000144455	br0	intracellular_membrane_possible control			0.236955
SUMF2	ENSG00000129103	br0	intracellular_membrane_possible control			0.0981736
SUSD1	ENSG00000106868	br0	intracellular_membrane_possible control			0.347869
SVEP1	ENSG00000165124	br0	intracellular_membrane_possible control			0.479624
TDP2	ENSG00000111802	br0	intracellular_membrane_possible control			0.268126
TGFBR1	ENSG00000106799	br0	intracellular_membrane_possible control			0.298092
THSD1	ENSG00000136114	br0	intracellular_membrane_possible control			0.456611
TIE1	ENSG00000066056	br0	intracellular_membrane_possible control			0.361598
TMEM108	ENSG00000144868	br0	intracellular_membrane_possible control			0.820947
TMEM25	ENSG00000149582	br0	intracellular_membrane_possible control			0.331357
TMEM87A	ENSG00000103978	br0	intracellular_membrane_possible control			0.191591
TMEM98	ENSG00000006042	br0	intracellular_membrane_possible control			0.383452
TMX1	ENSG00000139921	br0	intracellular_membrane_possible control			0.153714
TMX3	ENSG00000166479	br0	intracellular_membrane_possible control			0.199529
TNFRSF11A	ENSG00000141655	br0	intracellular_membrane_possible control			0.799215
TOR1A	ENSG00000136827	br0	intracellular_membrane_possible control			0.143424
TOR3A	ENSG00000186283	br0	intracellular_membrane_possible control			0.247663
TPO	ENSG00000115705	br0	intracellular_membrane_possible control			0.910287
TRABD2A	ENSG00000186854	br0	intracellular_membrane_possible control			0.88708
TRABD2B	ENSG00000269113	br0	intracellular_membrane_possible control			0.647973
TREH	ENSG00000118094	br0	intracellular_membrane_possible control			0.944022
TSHR	ENSG00000165409	br0	intracellular_membrane_possible control			0.997874
TTC17	ENSG00000052841	br0	intracellular_membrane_possible control			0.185999
TUB	ENSG00000166402	br0	intracellular_membrane_possible control			0.421828
TULP1	ENSG00000112041	br0	intracellular_membrane_possible control			0.918492
TXNDC5	ENSG00000239264	br0	intracellular_membrane_possible control			0.219507
UGGT1	ENSG00000136731	br0	intracellular_membrane_possible control			0.172795
UGGT2	ENSG00000102595	br0	intracellular_membrane_possible control			0.348407
USH2A	ENSG00000042781	br0	intracellular_membrane_possible control			0.981444
USP3	ENSG00000140455	br0	intracellular_membrane_possible control			0.239215
UXS1	ENSG00000115652	br0	intracellular_membrane_possible control			0.237087
XDH	ENSG00000158125	br0	intracellular_membrane_possible control			0.852344
XPNPEP2	ENSG00000122121	br0	intracellular_membrane_possible control			0.702079
YBX1	ENSG00000065978	br0	intracellular_membrane_possible control			0.15935
ZPLD1	ENSG00000170044	br0	intracellular_membrane_possible control			NA
A4GNT	ENSG00000118017	br1	intracellular_membrane_possible control			0.979508
AGR3	ENSG00000173467	br1	intracellular_membrane_possible control			0.745555
ALPI	ENSG00000163295	br1	intracellular_membrane_possible control			0.991692
ARSB	ENSG00000113273	br1	intracellular_membrane_possible control			0.406086
ASTL	ENSG00000188886	br1	intracellular_membrane_possible control			0.942214
ATAT1	ENSG00000137343	br1	intracellular_membrane_possible control			0.318619
B3GALT5	ENSG00000183778	br1	intracellular_membrane_possible control			0.896726
BACE2	ENSG00000182240	br1	intracellular_membrane_possible control			0.405134
CACNA2D1	ENSG00000153956	br1	intracellular_membrane_possible control			0.483501
CCDC112	ENSG00000164221	br1	intracellular_membrane_possible control	1_0_0_0	0	0.544854
CD63	ENSG00000135404	br1	intracellular_membrane_possible control			0.0913122
CDCP1	ENSG00000163814	br1	intracellular_membrane_possible control			0.607702
CDH18	ENSG00000145526	br1	intracellular_membrane_possible control			0.936512
CES1	ENSG00000198848	br1	intracellular_membrane_possible control			0.500222
CHGA	ENSG00000100604	br1	intracellular_membrane_possible control			0.768016
CHIA	ENSG00000134216	br1	intracellular_membrane_possible control			0.982102
CIAO2A	ENSG00000166797	br1	intracellular_membrane_possible control			0.241243
CLCA2	ENSG00000137975	br1	intracellular_membrane_possible control			0.850353
CLCA4	ENSG00000016602	br1	intracellular_membrane_possible control			0.812136
CNPY3	ENSG00000137161	br1	intracellular_membrane_possible control			0.241983
CNTN1	ENSG00000018236	br1	intracellular_membrane_possible control			0.617434
CNTN5	ENSG00000149972	br1	intracellular_membrane_possible control			1
COLGALT2	ENSG00000198756	br1	intracellular_membrane_possible control			0.665907
CRYAB	ENSG00000109846	br1	intracellular_membrane_possible control			0.333862
CTSE	ENSG00000196188	br1	intracellular_membrane_possible control			0.911839
CTSS	ENSG00000163131	br1	intracellular_membrane_possible control			0.53531
DNASE2	ENSG00000105612	br1	intracellular_membrane_possible control			0.148592
ENOX1	ENSG00000120658	br1	intracellular_membrane_possible control			0.614752
ERP27	ENSG00000139055	br1	intracellular_membrane_possible control			0.835164
ERP29	ENSG00000089248	br1	intracellular_membrane_possible control			0.0943089
FABP6	ENSG00000170231	br1	intracellular_membrane_possible control			0.923675
FAM237A	ENSG00000235118	br1	intracellular_membrane_possible control			1
FKBP2	ENSG00000173486	br1	intracellular_membrane_possible control			0.187377
FSHR	ENSG00000170820	br1	intracellular_membrane_possible control	1_0_0_0	0	0.991987
GABRA2	ENSG00000151834	br1	intracellular_membrane_possible control			0.980117
GHDC	ENSG00000167925	br1	intracellular_membrane_possible control			0.221615
GPC2	ENSG00000213420	br1	intracellular_membrane_possible control	1_0_0_0	0	0.807232
GRIK2	ENSG00000164418	br1	intracellular_membrane_possible control			0.878779
H6PD	ENSG00000049239	br1	intracellular_membrane_possible control			0.243291
HNRNPA2B1	ENSG00000122566	br1	intracellular_membrane_possible control			0.112251
HS6ST2	ENSG00000171004	br1	intracellular_membrane_possible control			0.854882
IDUA	ENSG00000127415	br1	intracellular_membrane_possible control			0.182993
IL12RB2	ENSG00000081985	br1	intracellular_membrane_possible control			0.909856
ITGA4	ENSG00000115232	br1	intracellular_membrane_possible control			0.72972
KCNIP3	ENSG00000115041	br1	intracellular_membrane_possible control			0.488542
KIR2DL4	ENSG00000189013	br1	intracellular_membrane_possible control			0.964607
KREMEN2	ENSG00000131650	br1	intracellular_membrane_possible control			0.956392
LEPR	ENSG00000116678	br1	intracellular_membrane_possible control			0.511815
LIFR	ENSG00000113594	br1	intracellular_membrane_possible control			0.322026
LYPD6B	ENSG00000150556	br1	intracellular_membrane_possible control			0.825715
MIA2	ENSG00000150527	br1	intracellular_membrane_possible control			0.276184
MMP27	ENSG00000137675	br1	intracellular_membrane_possible control			0.948988
MRPL32	ENSG00000106591	br1	intracellular_membrane_possible control			0.123091
MRPL55	ENSG00000162910	br1	intracellular_membrane_possible control			0.106966
MUC15	ENSG00000169550	br1	intracellular_membrane_possible control	0_1_0_0	1	0.829205
MUC3A	ENSG00000169894	br1	intracellular_membrane_possible control			0.889978
MYRFL	ENSG00000166268	br1	intracellular_membrane_possible control			0.972365
NAAA	ENSG00000138744	br1	intracellular_membrane_possible control			0.3397
NAGS	ENSG00000161653	br1	intracellular_membrane_possible control			0.747511
NFE2L3	ENSG00000050344	br1	intracellular_membrane_possible control			0.318956
NXPE1	ENSG00000095110	br1	intracellular_membrane_possible control			0.968023
OMG	ENSG00000126861	br1	intracellular_membrane_possible control			0.928418
OSMR	ENSG00000145623	br1	intracellular_membrane_possible control			0.244984
PDILT	ENSG00000169340	br1	intracellular_membrane_possible control			0.973592
PET117	ENSG00000232838	br1	intracellular_membrane_possible control			0.18922
PIANP	ENSG00000139200	br1	intracellular_membrane_possible control			0.727311
PKHD1	ENSG00000170927	br1	intracellular_membrane_possible control	0_1_0_0	0	0.96444
POGLUT2	ENSG00000134901	br1	intracellular_membrane_possible control			0.482828
PPIC	ENSG00000168938	br1	intracellular_membrane_possible control			0.261842
PRCD	ENSG00000214140	br1	intracellular_membrane_possible control			0.535686
QSOX2	ENSG00000165661	br1	intracellular_membrane_possible control			0.372599
RARRES1	ENSG00000118849	br1	intracellular_membrane_possible control			0.436115
RCN3	ENSG00000142552	br1	intracellular_membrane_possible control			0.254383
RIC3	ENSG00000166405	br1	intracellular_membrane_possible control			0.424261
SCGN	ENSG00000079689	br1	intracellular_membrane_possible control			0.810786
SDCBP	ENSG00000137575	br1	intracellular_membrane_possible control			0.215014
SERPINB5	ENSG00000206075	br1	intracellular_membrane_possible control			0.832835
SIGLEC1	ENSG00000088827	br1	intracellular_membrane_possible control			0.478226
SNCA	ENSG00000145335	br1	intracellular_membrane_possible control			0.608892
SPATA6	ENSG00000132122	br1	intracellular_membrane_possible control	1_0_0_0	0	0.568169
ST8SIA6	ENSG00000148488	br1	intracellular_membrane_possible control	0_1_0_0	0	0.944814
STX1A	ENSG00000106089	br1	intracellular_membrane_possible control			0.617833
SUSD4	ENSG00000143502	br1	intracellular_membrane_possible control			0.693382
SYCN	ENSG00000179751	br1	intracellular_membrane_possible control			0.939548
TAFA2	ENSG00000198673	br1	intracellular_membrane_possible control			0.910323
TCTN1	ENSG00000204852	br1	intracellular_membrane_possible control			0.323417
TCTN3	ENSG00000119977	br1	intracellular_membrane_possible control			0.201715
TIMD4	ENSG00000145850	br1	intracellular_membrane_possible control	1_0_0_0	0	0.939909
TLR4	ENSG00000136869	br1	intracellular_membrane_possible control			0.482605
TMED4	ENSG00000158604	br1	intracellular_membrane_possible control			0.189618
TMEM119	ENSG00000183160	br1	intracellular_membrane_possible control			0.447005
TMEM52	ENSG00000178821	br1	intracellular_membrane_possible control			0.770698
TPP1	ENSG00000166340	br1	intracellular_membrane_possible control			0.191926
TPST1	ENSG00000169902	br1	intracellular_membrane_possible control			0.302978
TPST2	ENSG00000128294	br1	intracellular_membrane_possible control			0.453355
TULP3	ENSG00000078246	br1	intracellular_membrane_possible control			0.264097
TXN	ENSG00000136810	br1	intracellular_membrane_possible control			0.200587
VNN1	ENSG00000112299	br1	intracellular_membrane_possible control			0.831757
BST1	ENSG00000109743	br2	intracellular_membrane_possible control			0.638004
CALR3	ENSG00000269058	br2	intracellular_membrane_possible control	1_0_0_0	1	1
CD200R1	ENSG00000163606	br2	intracellular_membrane_possible control			0.949509
CD24	ENSG00000272398	br2	intracellular_membrane_possible control			0.495466
CDHR4	ENSG00000187492	br2	intracellular_membrane_possible control			0.940961
CHGB	ENSG00000089199	br2	intracellular_membrane_possible control			0.827255
CHST9	ENSG00000154080	br2	intracellular_membrane_possible control			0.943547
CLEC2B	ENSG00000110852	br2	intracellular_membrane_possible control			0.322149
CSF3R	ENSG00000119535	br2	intracellular_membrane_possible control			0.692452
CYP2W1	ENSG00000073067	br2	intracellular_membrane_possible control			0.897172
EMCN	ENSG00000164035	br2	intracellular_membrane_possible control			0.449436
EPHB6	ENSG00000106123	br2	intracellular_membrane_possible control			0.434554
FABP5	ENSG00000164687	br2	intracellular_membrane_possible control			0.499278
FKBP9	ENSG00000122642	br2	intracellular_membrane_possible control			0.195732
GBGT1	ENSG00000148288	br2	intracellular_membrane_possible control			0.38435
IL17RE	ENSG00000163701	br2	intracellular_membrane_possible control			0.500537
IL5RA	ENSG00000091181	br2	intracellular_membrane_possible control			0.978461
IL7R	ENSG00000168685	br2	intracellular_membrane_possible control			0.639831
KITLG	ENSG00000049130	br2	intracellular_membrane_possible control			0.411981
MFNG	ENSG00000100060	br2	intracellular_membrane_possible control			0.475909
NAGLU	ENSG00000108784	br2	intracellular_membrane_possible control			0.160379
NUDT9	ENSG00000170502	br2	intracellular_membrane_possible control			0.156725
PRSS21	ENSG00000007038	br2	intracellular_membrane_possible control	1_0_0_0	1	0.910572
PRSS55	ENSG00000184647	br2	intracellular_membrane_possible control	1_0_0_0	1	1
PTPRCAP	ENSG00000213402	br2	intracellular_membrane_possible control			NA
PXDNL	ENSG00000147485	br2	intracellular_membrane_possible control			0.979079
RDH11	ENSG00000072042	br2	intracellular_membrane_possible control	0_0_1_0	0	0.346478
SERPINB2	ENSG00000197632	br2	intracellular_membrane_possible control			0.823674
STMP1	ENSG00000243317	br2	intracellular_membrane_possible control			0.185291
TMPRSS11D	ENSG00000153802	br2	intracellular_membrane_possible control			0.924337
TXNDC12	ENSG00000117862	br2	intracellular_membrane_possible control			0.112703
UGT1A10	ENSG00000242515	br2	intracellular_membrane_possible control			0.947629
ART3	ENSG00000156219	br3	intracellular_membrane_possible control	1_0_0_0	0	0.795247
BTN1A1	ENSG00000124557	br3	intracellular_membrane_possible control			1
CASP4	ENSG00000196954	br3	intracellular_membrane_possible control			0.312566
CD300A	ENSG00000167851	br3	intracellular_membrane_possible control			0.707995
CD8B	ENSG00000172116	br3	intracellular_membrane_possible control			0.792418
CEACAM1	ENSG00000079385	br3	intracellular_membrane_possible control			0.506722
CHST6	ENSG00000183196	br3	intracellular_membrane_possible control			0.836983
CNPY4	ENSG00000166997	br3	intracellular_membrane_possible control			0.320287
CRLF2	ENSG00000205755	br3	intracellular_membrane_possible control			1
CTSG	ENSG00000100448	br3	intracellular_membrane_possible control			0.625875
CTSW	ENSG00000172543	br3	intracellular_membrane_possible control			0.760314
CYP2B6	ENSG00000197408	br3	intracellular_membrane_possible control			0.967616
FXYD3	ENSG00000089356	br3	intracellular_membrane_possible control			0.609347
GLT6D1	ENSG00000204007	br3	intracellular_membrane_possible control	1_0_0_0	1	1
GSDMD	ENSG00000104518	br3	intracellular_membrane_possible control			0.279934
HRC	ENSG00000130528	br3	intracellular_membrane_possible control			0.701963
HSPB6	ENSG00000004776	br3	intracellular_membrane_possible control			0.307065
ICAM4	ENSG00000105371	br3	intracellular_membrane_possible control			NA
ICOS	ENSG00000163600	br3	intracellular_membrane_possible control			0.916992
IFNLR1	ENSG00000185436	br3	intracellular_membrane_possible control			0.598336
IGFLR1	ENSG00000126246	br3	intracellular_membrane_possible control			0.430676
IL12RB1	ENSG00000096996	br3	intracellular_membrane_possible control			0.912486
IL13RA1	ENSG00000131724	br3	intracellular_membrane_possible control			0.176917
KIRREL2	ENSG00000126259	br3	intracellular_membrane_possible control			0.991664
LAG3	ENSG00000089692	br3	intracellular_membrane_possible control			0.645514
LGALS7	ENSG00000205076	br3	intracellular_membrane_possible control			0.917337
LY6G6D	ENSG00000244355	br3	intracellular_membrane_possible control	0_0_0_1	0	0.925689
MPO	ENSG00000005381	br3	intracellular_membrane_possible control			0.923376
OLR1	ENSG00000173391	br3	intracellular_membrane_possible control			0.849279
OSCAR	ENSG00000170909	br3	intracellular_membrane_possible control			0.763675
PILRB	ENSG00000121716	br3	intracellular_membrane_possible control			0.201554
PLA2G2F	ENSG00000158786	br3	intracellular_membrane_possible control			0.969768
PRAC2	ENSG00000229637	br3	intracellular_membrane_possible control	0_0_1_0	0	0.952625
PRF1	ENSG00000180644	br3	intracellular_membrane_possible control			0.778979
SIGLEC10	ENSG00000142512	br3	intracellular_membrane_possible control			0.682371
SPRN	ENSG00000203772	br3	intracellular_membrane_possible control			0.441117
TPSD1	ENSG00000095917	br3	intracellular_membrane_possible control			0.596349
UBXN8	ENSG00000104691	br3	intracellular_membrane_possible control			0.560965
UGT2B4	ENSG00000156096	br3	intracellular_membrane_possible control			0.98712
ADAM18	ENSG00000168619	br4	intracellular_membrane_possible control	1_0_0_0	1	1
ADAM7	ENSG00000069206	br4	intracellular_membrane_possible control	0_1_0_0	1	1
CD163L1	ENSG00000177675	br4	intracellular_membrane_possible control			0.871231
CD1E	ENSG00000158488	br4	intracellular_membrane_possible control			0.991627
CD80	ENSG00000121594	br4	intracellular_membrane_possible control			0.959629
CD8A	ENSG00000153563	br4	intracellular_membrane_possible control			0.763768
CTSV	ENSG00000136943	br4	intracellular_membrane_possible control			0.890501
CYP2C18	ENSG00000108242	br4	intracellular_membrane_possible control			0.850182
CYP2C19	ENSG00000165841	br4	intracellular_membrane_possible control			0.952257
CYP2C9	ENSG00000138109	br4	intracellular_membrane_possible control			0.94608
CYP2F1	ENSG00000197446	br4	intracellular_membrane_possible control	1_0_0_0	0	0.945422
FCRLA	ENSG00000132185	br4	intracellular_membrane_possible control			0.939133
FCRLB	ENSG00000162746	br4	intracellular_membrane_possible control			0.85473
GBP1	ENSG00000117228	br4	intracellular_membrane_possible control			0.324477
HILPDA	ENSG00000135245	br4	intracellular_membrane_possible control			0.31084
IL17RB	ENSG00000056736	br4	intracellular_membrane_possible control			0.531096
LYPD2	ENSG00000197353	br4	intracellular_membrane_possible control			0.887502
MPIG6B	ENSG00000204420	br4	intracellular_membrane_possible control			0.866561
MR1	ENSG00000153029	br4	intracellular_membrane_possible control			0.32373
MSLN	ENSG00000102854	br4	intracellular_membrane_possible control			0.773915
NGRN	ENSG00000182768	br4	intracellular_membrane_possible control			0.197468
OAS1	ENSG00000089127	br4	intracellular_membrane_possible control			0.449943
ODAM	ENSG00000109205	br4	intracellular_membrane_possible control			0.958922
TMEM95	ENSG00000182896	br4	intracellular_membrane_possible control	1_0_0_0	1	1
ADAM29	ENSG00000168594	br5	intracellular_membrane_possible control	1_0_0_0	1	1
ALPG	ENSG00000163286	br5	intracellular_membrane_possible control			NA
ALPP	ENSG00000163283	br5	intracellular_membrane_possible control			0.984018
APOL3	ENSG00000128284	br5	intracellular_membrane_possible control			0.314445
B3GNT6	ENSG00000198488	br5	intracellular_membrane_possible control			0.902124
BTNL2	ENSG00000204290	br5	intracellular_membrane_possible control			NA
CD177	ENSG00000204936	br5	intracellular_membrane_possible control			0.833635
CD209	ENSG00000090659	br5	intracellular_membrane_possible control			0.685521
CD59	ENSG00000085063	br5	intracellular_membrane_possible control			0.156643
CEACAM8	ENSG00000124469	br5	intracellular_membrane_possible control			0.967477
CLEC4M	ENSG00000104938	br5	intracellular_membrane_possible control			0.918418
CNTNAP3	ENSG00000106714	br5	intracellular_membrane_possible control			0.78264
COLGALT1	ENSG00000130309	br5	intracellular_membrane_possible control			0.183196
EPOR	ENSG00000187266	br5	intracellular_membrane_possible control			0.498108
FAM24B	ENSG00000213185	br5	intracellular_membrane_possible control			0.569401
FCAR	ENSG00000186431	br5	intracellular_membrane_possible control			0.941726
GBA1	ENSG00000177628	br5	intracellular_membrane_possible control			0.244325
GML	ENSG00000104499	br5	intracellular_membrane_possible control			0.98918
GP6	ENSG00000088053	br5	intracellular_membrane_possible control	1_0_0_0	0	0.947833
GPIHBP1	ENSG00000277494	br5	intracellular_membrane_possible control			0.473595
GYPB	ENSG00000250361	br5	intracellular_membrane_possible control			0.991881
HLA-C	ENSG00000204525	br5	intracellular_membrane_possible control			0.22713
HSPA1A	ENSG00000204389	br5	intracellular_membrane_possible control			0.214929
IFI27L1	ENSG00000165948	br5	intracellular_membrane_possible control	1_0_0_0	0	0.552014
IFI27L2	ENSG00000119632	br5	intracellular_membrane_possible control			0.187961
IGSF1	ENSG00000147255	br5	intracellular_membrane_possible control			0.9103
LGALS7B	ENSG00000178934	br5	intracellular_membrane_possible control			0.869883
LILRB1	ENSG00000104972	br5	intracellular_membrane_possible control			0.789823
LY6E	ENSG00000160932	br5	intracellular_membrane_possible control			0.149355
LY6H	ENSG00000176956	br5	intracellular_membrane_possible control			0.838153
LYPD4	ENSG00000273111	br5	intracellular_membrane_possible control	1_0_0_0	1	1
NINJ1	ENSG00000131669	br5	intracellular_membrane_possible control			0.274286
PLAUR	ENSG00000011422	br5	intracellular_membrane_possible control			0.540556
PRSS50	ENSG00000283706	br5	intracellular_membrane_possible control	1_0_0_0	0	NA
RAET1E	ENSG00000164520	br5	intracellular_membrane_possible control			0.880717
RDH13	ENSG00000160439	br5	intracellular_membrane_possible control			0.42683
SIGLEC7	ENSG00000168995	br5	intracellular_membrane_possible control			0.861676
ULBP3	ENSG00000131019	br5	intracellular_membrane_possible control	1_0_0_0	0	0.940369
VPREB1	ENSG00000169575	br5	intracellular_membrane_possible control			NA
VPREB3	ENSG00000128218	br5	intracellular_membrane_possible control	0_1_0_0	0	0.88583
CKMT1A	ENSG00000223572	br6	intracellular_membrane_possible control			0.774685
CYP2A13	ENSG00000197838	br6	intracellular_membrane_possible control			1
FOLH1	ENSG00000086205	br6	intracellular_membrane_possible control	0_0_1_0	0	0.873419
IL9R	ENSG00000124334	br6	intracellular_membrane_possible control			1
MUC17	ENSG00000169876	br6	intracellular_membrane_possible control			0.997306
MUC19	ENSG00000205592	br6	intracellular_membrane_possible control	1_0_0_0	0	0.9836
NLGN4Y	ENSG00000165246	br6	intracellular_membrane_possible control	0_0_0_1	0	0.824057
NPIPB15	ENSG00000196436	br6	intracellular_membrane_possible control	1_0_0_0	0	0.403985
RGL4	ENSG00000159496	br6	intracellular_membrane_possible control			0.790946
UGT2B28	ENSG00000135226	br6	intracellular_membrane_possible control			1
ZNF433	ENSG00000197647	br6	intracellular_membrane_possible control	1_0_0_0	0	0.593145
ENSG00000284779	ENSG00000284779	#N/A	intracellular_membrane_possible control			NA
LYNX1-SLURP2	ENSG00000284505	#N/A	intracellular_membrane_possible control			NA
CPA5	ENSG00000158525	br0	male_repro	1_0_0_0	1	1
CRISP2	ENSG00000124490	br0	male_repro	1_0_0_0	1	0.941879
DHH	ENSG00000139549	br0	male_repro	1_0_0_0	1	0.948392
FNDC7	ENSG00000143107	br0	male_repro	1_0_0_0	0	1
[truncated: 521 more rows]
