# Supplementary material for: Male reproductive biology was reshaped during placental mammal diversification through epididymal secretome expansion
Source: EMBO Rep. 2026 Jun 3;27(13):3538–46. doi: 10.1038/s44319-026-00817-1 (PMC13354781; doi:10.1038/s44319-026-00817-1)
Supplement: Supplementary file 4 — Source data Fig. 1 [file 44319_2026_817_MOESM4_ESM.zip]

Archive with 8 entries (5 files):
- Figure 1/
- Figure 1/1A/
- Figure 1/1A/1A.xlsx
- Figure 1/1A/desktop.ini
- Figure 1/1B/
- Figure 1/1B/1B.xlsx
- Figure 1/1B/desktop.ini
- Figure 1/desktop.ini
