# Supplementary material for: Male reproductive biology was reshaped during placental mammal diversification through epididymal secretome expansion
Source: EMBO Rep. 2026 Jun 3;27(13):3538–46. doi: 10.1038/s44319-026-00817-1 (PMC13354781; doi:10.1038/s44319-026-00817-1)
Supplement: Supplementary file 4 — Source data Fig. 1 [file 44319_2026_817_MOESM4_ESM.zip › Figure 1/1A/1A.xlsx]

## Sheet: Fig 1A
Phylogenetic Branch	Radiation	Genes Originated
br0	Euteleostomi & older	11130
br1	Tetrapoda	2823
br2	Amniota	1014
br3	Mammalia	1014
br4	Theria	1059
br5	Eutheria	1697
br6	Primate	928
