# Supplementary material for: Male reproductive biology was reshaped during placental mammal diversification through epididymal secretome expansion
Source: EMBO Rep. 2026 Jun 3;27(13):3538–46. doi: 10.1038/s44319-026-00817-1 (PMC13354781; doi:10.1038/s44319-026-00817-1)
Supplement: Supplementary file 4 — Source data Fig. 1 [file 44319_2026_817_MOESM4_ESM.zip › Figure 1/1B/1B.xlsx]

## Sheet: Fig. 1B
		Blood Secretome		Brain Secretome		Digestive Secretome		Extracelullar Matrix Secretome		Female Reproductive Secretome		Immunoglobulin Secretome		Intracellular Membrane Secretome		Male Reproductive Secretome		Other Tissues Secretome
Phylogenetic Branch	Radiation	Genes Originated	Fold Gene Gain	Genes Originated	Fold Gene Gain	Genes Originated	Fold Gene Gain	Genes Originated	Fold Gene Gain	Genes Originated	Fold Gene Gain	Genes Originated	Fold Gene Gain	Genes Originated	Fold Gene Gain	Genes Originated	Fold Gene Gain	Genes Originated	Fold Gene Gain
br0	Euteleostomi & older	298	0.67	52	1.21	17	0.32	187	1.4	9	0.42	0	0	373	1.07	7	0.1	117	0.89
br1	Tetrapoda	132	1.17	8	0.73	18	1.33	25	0.74	4	0.73	39	1.9	98	1.11	3	0.17	44	1.5
br2	Amniota	68	1.68	6	1.53	5	1.03	10	0.82	1	0.51	0	0	32	1.01	7	1.1	26	1.23
br3	Mammalia	69	1.71	3	0.77	5	1.03	3	0.25	5	2.55	37	5.02	39	1.23	9	1.42	31	2.1
br4	Theria	93	2.2	1	0.24	7	1.38	9	0.71	8	3.91	1	0.13	24	0.72	14	2.11	19	1.76
br5	Eutheria	93	1.37	6	0.91	28	3.45	2	0.1	4	1.22	58	4.7	40	0.75	72	6.78	37	1.07
br6	Primate	31	0.84	0	0	14	3.16	0	0	7	3.9	8	1.19	11	0.38	11	1.9	12	0.72
br0-br6	All	784		76		94		236		38		143		617		123		286
