# Supplementary material for: Male reproductive biology was reshaped during placental mammal diversification through epididymal secretome expansion
Source: EMBO Rep. 2026 Jun 3;27(13):3538–46. doi: 10.1038/s44319-026-00817-1 (PMC13354781; doi:10.1038/s44319-026-00817-1)
Supplement: Supplementary file 5 — Source data Fig. 2 [file 44319_2026_817_MOESM5_ESM.zip]

Archive with 8 entries (5 files):
- Figure 2/
- Figure 2/2A/
- Figure 2/2A/2A.xlsx
- Figure 2/2A/desktop.ini
- Figure 2/2B/
- Figure 2/2B/2B.xlsx
- Figure 2/2B/desktop.ini
- Figure 2/desktop.ini
