# Supplementary material for: Male reproductive biology was reshaped during placental mammal diversification through epididymal secretome expansion
Source: EMBO Rep. 2026 Jun 3;27(13):3538–46. doi: 10.1038/s44319-026-00817-1 (PMC13354781; doi:10.1038/s44319-026-00817-1)
Supplement: Supplementary file 5 — Source data Fig. 2 [file 44319_2026_817_MOESM5_ESM.zip › Figure 2/2A/2A.xlsx]

## Sheet: Fig. 2A
Secretome / Branch	Mean_Simulated	Observed_Enrichment	Adjusted_pValue	CI_99_Lower	CI_99_Upper
MRS br5	0.9992	6.783	0	0.5058	1.572
Immunoglobulin br3	1.0015	5.018	0	0.3758	1.763
Immunoglobulin br5	0.9998	4.7	0	0.5058	1.566
FRS br4	0.9992	3.909	0	0.3805	1.741
FRS br6	0.9987	3.904	0	0.3418	1.802
Digestive br5	1	3.452	0	0.5082	1.568
Digestive br6	1.0007	3.156	0	0.3418	1.811
FRS br3	1.0013	2.552	0	0.3773	1.77
Blood br4	1.001	2.203	0.0002545	0.3853	1.75
MRS br4	0.9997	2.114	0.0008077	0.379	1.746
Other br3	1.0011	2.102	0.001	0.3758	1.763
Immunoglobulin br1	0.9992	1.9	0	0.6205	1.415
MRS br6	1	1.895	0.0093625	0.3432	1.8
Unknown br2	0.9991	1.871	0.0082133	0.373	1.75
Extracellular_Matrix br0	1.0001	1.4	0	0.8571	1.142
Brain br0	1.0001	1.209	0.0005833	0.8537	1.144
