# Supplementary material for: Male reproductive biology was reshaped during placental mammal diversification through epididymal secretome expansion
Source: EMBO Rep. 2026 Jun 3;27(13):3538–46. doi: 10.1038/s44319-026-00817-1 (PMC13354781; doi:10.1038/s44319-026-00817-1)
Supplement: Supplementary file 5 — Source data Fig. 2 [file 44319_2026_817_MOESM5_ESM.zip › Figure 2/2B/2B.xlsx]

## Sheet: Fig. 2B
Secretome / Branch	Mean_Simulated	Observed_Enrichment	Adjusted_pValue	CI_99_Lower	CI_99_Upper
Immunoglobulin br3	0.9996	6.124	0	0	2.391
MRS br5	0.9979	5.184	0	0.19	2.021
Immunoglobulin br5	0.9993	4.879	0	0.1869	2.021
FRS br3	1.0009	4.156	0	0	2.394
FRS br4	0.9981	3.979	0.0001	0	2.351
Digestive br5	0.9994	3.725	0	0.2146	1.998
Other br3	0.9987	3.577	0	0	2.394
Digestive br6	0.9995	3.027	0.002887	0	2.445
FRS br6	1.0026	3.027	0.00308	0	2.48
Unknown br5	1.0008	2.377	0.002956	0.1679	2.01
