# Supplementary material for: Male reproductive biology was reshaped during placental mammal diversification through epididymal secretome expansion
Source: EMBO Rep. 2026 Jun 3;27(13):3538–46. doi: 10.1038/s44319-026-00817-1 (PMC13354781; doi:10.1038/s44319-026-00817-1)
Supplement: Supplementary file 6 — Source data Fig. 3 [file 44319_2026_817_MOESM6_ESM.zip]

Archive with 11 entries (7 files):
- Figure 3/
- Figure 3/3A/
- Figure 3/3A/3A.xlsx
- Figure 3/3A/desktop.ini
- Figure 3/3B/
- Figure 3/3B/3B.xlsx
- Figure 3/3B/desktop.ini
- Figure 3/3C/
- Figure 3/3C/3C.xlsx
- Figure 3/3C/desktop.ini
- Figure 3/desktop.ini
