# Supplementary material for: Male reproductive biology was reshaped during placental mammal diversification through epididymal secretome expansion
Source: EMBO Rep. 2026 Jun 3;27(13):3538–46. doi: 10.1038/s44319-026-00817-1 (PMC13354781; doi:10.1038/s44319-026-00817-1)
Supplement: Supplementary file 6 — Source data Fig. 3 [file 44319_2026_817_MOESM6_ESM.zip › Figure 3/3A/3A.xlsx]

## Sheet: Fig. 3A
Male Reproductive Secretome	All	Testis	Epididymis	Prostate	Seminal Vesicle
Branch 5	62	12	43	4	3
All branches but 5	42	24	18	0	0
	104	36	61	4	3
Branch 5	All	Testis	Epididymis	Prostate	Seminal Vesicle
Male reproductive secretome genes	62	12	43	4	3
All other genes	184	176	7	0	1
	246	188	50	4	4
