# Supplementary material for: Male reproductive biology was reshaped during placental mammal diversification through epididymal secretome expansion
Source: EMBO Rep. 2026 Jun 3;27(13):3538–46. doi: 10.1038/s44319-026-00817-1 (PMC13354781; doi:10.1038/s44319-026-00817-1)
Supplement: Supplementary file 6 — Source data Fig. 3 [file 44319_2026_817_MOESM6_ESM.zip › Figure 3/3B/3B.xlsx]

## Sheet: Fig. 3B
Group	Term	Fold Enrichment	Score
MR_br5	extracellular region	1.71495	22.4737
MR_Rest	extracellular region	2.19219	22.1586
MR_br5	acrosomal vesicle	3.12286	3.05646
MR_Rest	acrosomal vesicle	5.179	13.4342
MR_br5	single fertilization	3.118	3.07988
MR_Rest	single fertilization	5.19806	14.4597
MR_br5	sexual reproduction	2.03336	1.51962
MR_Rest	binding of sperm to zona pellucida	5.80574	4.29008
MR_Rest	fertilization	5.06393	14.6038
MR_Rest	fusion of sperm to egg plasma membrane involved in single fertilization	6.876	11.2277
MR_Rest	motile cilium	2.898	1.78383
MR_Rest	sperm flagellum	3.706	1.63639
MR_Rest	sperm-egg recognition	5.83549	7.25337
MR_br5	defense response	1.815	8.49349
MR_Rest	defense response	1.795	3.05543
MR_br5	defense response to bacterium	3.09286	19.4672
MR_Rest	defense response to bacterium	4.236	11.2277
MR_br5	antimicrobial humoral response	3.02148	3.60206
MR_br5	immune response	1.09476	3.30803
MR_br5	response to external stimulus	1.61824	2.59688
MR_br5	lipopolysaccharide binding	3.56478	1.97803
MR_Rest	CCR chemokine receptor binding	4.653	1.67721
MR_Rest	chemoattractant activity	4.706	1.68487
MR_br5	peptidase inhibitor activity	3.296	6.20831
MR_br5	serine-type endopeptidase inhibitor activity	3.73471	3.41908
MR_Rest	hydrolase activity, hydrolyzing O-glycosyl compounds	4.586	4.85699
MR_Rest	lysozyme activity	7.876	9.52871
MR_br5	response to food	3.559	1.72822
MR_Rest	membrane fusion	4.42547	3.34378
MR_Rest	peptidoglycan muralytic activity	6.64386	5.18575
