# Supplementary material for: Male reproductive biology was reshaped during placental mammal diversification through epididymal secretome expansion
Source: EMBO Rep. 2026 Jun 3;27(13):3538–46. doi: 10.1038/s44319-026-00817-1 (PMC13354781; doi:10.1038/s44319-026-00817-1)
Supplement: Supplementary file 6 — Source data Fig. 3 [file 44319_2026_817_MOESM6_ESM.zip › Figure 3/3C/3C.xlsx]

## Sheet: Fig. 3C
		Class I	Class II
	Shared Between	Unique to Male Reproductive Secretome	Unique to Male Reproductive Secretome
Biological Process	Class I & Class II	Branch 5	Branches 0-4 & 6
Reproduction	7	0	33
Immunity	18	11	1
Proteolysis	12	5	4
